# Supplementary material for: Identification of Leaf Proteins Differentially Accumulated between Wheat Cultivars Distinct in Their Levels of Drought Tolerance
Source: PLoS One. 2015 May 18;10(5):e0125302. doi: 10.1371/journal.pone.0125302 (PMC4436182; doi:10.1371/journal.pone.0125302)
Supplement: S1 Table — a) Spot number as given in Fig 2. b) Accession number: according to the NCBI database. c) Protein Score: statistical probability of true positive identification of the predicted protein calculated by MASCOT with 0.3 peptide tolerance and one allowed missed cleavage. d) Protein Score C.I.%: the PMF score percentage of protein sequence (Confidence interval: Protein Score C.I.% ≥ 95%). e) Pep. Count: matched peptide count. f) TpI/TMW (kDa): pI of predicted protein/molecular mass of predicted protein. g) Cyto, cytoplasm; P: plastid; Mito: mitochondria; Nucl: nuclear; PM: Plasma membrane. h)P-value with three times repeat. i) KOG/NOG number searched by eggNOG. "N" represent the DAP spot was no obvious difference (< 2.0-fold), "—" represent the DAP spot was none. (XLS) [file pone.0125302.s002.xls]

## Sheet: Sheet1
Table S1: Complete list of 101 differentially accumulated proteins in NC47 and CS seedling leaves with three times repetition. a) Spot number as given in Fig.2. b) Accession number: according to the NCBI database. c) Protein Score: statistical probability of true positive identification of the predicted protein calculated by MASCOT with 0.3 peptide tolerance and one allowed missed cleavage. d) Pr…
Spot No.a	Protein Name	Taxonomy	Accsession No.b	Protein Scorec	Protein Score C. I. %d	Pep. Counte	TpI/TMW (kDa)f	Predicted Subcellular Localizationg	Average volume ratio (CS)	Average volume ratio (NC47)	P-value h	KOG number i
									0:15%:20%:25%:30%	0:15%:20%:25%:30%
	Amino acid metabolism
5	Methionine synthase 1 enzyme	H. vulgare subsp. vulgare	gi|68655495	391	100	27	5.74/84.9	Cyto	1: 0.69: 1.02: 0.00: 0.00	1: 0.60: 0.69: 0.26: 0.13	0.023	KOG2263
6	Methionine synthase 1 enzyme	H. vulgare subsp. vulgare	gi|68655495	391	100	27	5.74/84.9	Cyto	1: 1.16: 1.21: 0.41: 0.41	1: 0.83: 0.97: 0.42: 0.16	0.016	KOG2263
8	Methionine synthase 1 enzyme	H. vulgare subsp. vulgare	gi|68655495	470	100	23	5.74/84.9	Cyto	1: 1.40: 3.25: 2.21: 2.64	N	0.012	KOG2263
18	Leucine aminopeptidase 2,chloroplastic	O. sativa Japonica Group	gi|75261364	86	99.96	10	8.29/62.2	P	1: 1.91: 1.07: 0.97: 0.57	—	0.036	KOG2597
21	Leucine aminopeptidase 2,chloroplastic	O. sativa Japonica Group	gi|75261364	86	99.96	10	8.29/62.3	p	N	1: 1.19: 1.78: 0.73: 1.42	0.041	KOG2597
39	Arginase	T. aestivum	gi|345447290	762	100	14	5.62/37.1	P	1: 0.58: 0.75: 1.07: 1.19	1: 0.41: 0.49: 0.47: 0.18	0.026	KOG2964
	Carbon metabolism
2	Cytosolic aconitase	T. aestivum	gi|290783890	200	100	15	5.79/50.6	Cyto	1: 4.54: 6.27: 10.69: 9.47	—	0.033	KOG0452
7	Cytosolic aconitase	T. aestivum	gi|290783890	200	100	15	5.79/50.6	Cyto	1: 1.51: 3.94: 1.97: 2.76	1: 0.80: 1.51: 1.04: 1.76	0.018	KOG0452
13	Arabinoxylan arabinofuranohydrolase isoenzyme AXAH-II	H. vulgare subsp. vulgare	gi|13398414	251	100	12	5.22/72.5	Cyto	1: 0.91: 1.16: 1.90: 1.45	N	0.008
15	Arabinoxylan arabinofuranohydrolase isoenzyme AXAH-II	H. vulgare subsp. vulgare	gi|13398414	251	100	12	5.22/72.5	Cyto	1: 1.11: 0.88: 1.15: 2.00	1: 0.81: 0.61: 0.53: 1.58	0.014
16	Phosphoglycerate mutase	T. aestivum	gi|32400802	393	100	16	5.43/29.6	Cyto	1: 1.36: 0.90: 0.65: 0.74	1: 1.52: 2.05: 1.09: 1.97	0.035	KOG4513
17	NADP-dependent malic enzyme	T. aestivum	gi|158701881	276	100	17	5.56/63.4	P	1: 1.12: 1.03: 1.83: 0.88	1: 1.70: 1.68: 2.43: 2.31	0.027	KOG1257
19	NADP-dependent malic enzyme	T. aestivum	gi|158701881	164	100	17	5.56/63.4	P	1: 2.41: 3.34: 3.04: 1.98	1: 0.97: 2.35: 2.38: 3.14	0.048	KOG1257
22	Enolase	O. sativa Japonica Group	gi|90110845	468	100	13	5.41/48.3	Cyto	N	1: 1.30: 2.04: 1.83: 2.33	0.023	KOG2670
23	Predicted protein	H. vulgare subsp. vulgare	gi|326490934	192	100	18	5.39/48.6	Cyto	1: 0.69: 1.23: 0.59: 2.37	N	0.026	KOG2670
26	6-phosphogluconate dehydrogenase, decarboxylating	B. distachyon	gi|357110692	127	100	17	5.61/52.9	Mito	N	1: 1.77: 1.22: 1.51: 4.91	0.017	KOG2653
27	Chloroplastic aldolase	O. sativa Japonica Group	gi|218155	186	100	11	7.60/42.3	P	1: 0.52: 0.46: 0.34: 0.30	1: 1.19: 0.29: 0.21: 0.00	0.036	KOG1557
28	Putative glyceraldehyde-3-phosphate dehydrogenase	O. sativa Japonica Group	gi|115450493	242	100	7	6.22/47.5	P	1: 0.38: 0.87: 0.47: 0.35	N	0.029	KOG0657
29	Cytosolic aconitase	T. aestivum	gi|290783890	200	100	15	5.79/50.6	Cyto	1: 1.19: 2.02: 1.13: 0.00	N	0.006	KOG0452
35	Triosephosphate isomerase	T. aestivum	gi|11124572	458	100	11	5.38/27.0	Cyto	1: 0.29: 0.72: 0.31: 0.25	1: 1.51: 0.40: 0.27: 0.18	0.01	KOG1643
36	Triosephosphate isomerase	T. aestivum	gi|11124572	458	100	11	5.38/27.0	Cyto	1: 1.05: 0.80: 1.05: 0.49	N	0.014	KOG1643
40	Chloroplast fructose-bisphosphate aldolase	T. aestivum	gi|223018643	418	100	17	5.94/42.2	P	1: 0.58: 0.60: 0.00: 0.00	1: 0.72: 0.59: 0.56: 0.00	0.031	KOG1557
42	Glyceraldehyde-3-phosphate dehydrogenase B, chloroplastic;	N. tabacum	gi|120665	101	99.99	8	8.83/48.0	P	1: 0.99: 0.88: 0.99: 1.96	1: 0.79: 0.66: 0.32: 0.92	0.02	KOG0657
43	Chloroplast fructose-bisphosphate aldolase	T. aestivum	gi|223018643	1020	100	15	5.94/42.2	P	N	1: 0.83: 0.73: 0.57: 0.55	0.013	KOG1557
45	Glyceraldehyde 3-phosphate dehydrogenase GAPA2, chloroplastic	A. thaliana	gi|15222111	178	100	9	8.16/43.1	Cyto	1: 1.06: 0.56: 1.15: 1.21	1: 1.00: 0.82: 0.63: 1.79	0.02	KOG0657
77	Triosephosphate isomerase,chloroplastic	S. cereale	gi|1174745	261	100	9	6.00/32.0	P	1: 0.50: 1.14: 0.78: 0.35	N	0.044	KOG1643
84	Putative glycine decarboxylase subunit	T. aestivum	gi|22204118	162	100	2	4.99/21.6	P	1: 0.75: 0.57: 1.26: 1.07	N	0.018	KOG3373
90	Beta-amylase	T. aestivum	gi|3334120	608	100	14	5.24/56.9	P	N	1: 0.83: 0.86: 0.75: 1.73	0.043
97	Triosephosphate isomerase	T. aestivum	gi|11124572	511	100	12	5.38/27.0	Cyto	1:1.44 : 1.41: 2.10: 1.36	1: 1.19: 1.13: 1.13: 2.58	0.016	KOG1643
99	Triosephosphate isomerase	B. distachyon	gi|357159648	635	100	15	6.95/32.8	P	N	1: 1.01: 0.58: 0.33: 0.40	0.025	KOG1643
100	Predicted protein	H. vulgare subsp. vulgare	gi|326500100	217	100	22	7.60/43.0	P	N	1: 0.43: 0.23: 0.13: 0.16	0.019	KOG0657
	Energy pathway
4	Vacuolar proton-ATPase	H. vulgare subsp. vulgare	gi|11527563	512	100	24	5.23/68.8	PM	N	1: 1.02: 1.03: 0.87: 0.00	0.032	KOG1352
14	vacuolar proton-ATPase subunit A	T. aestivum	gi|90025017	281	100	25	5.23/68.7	P	1: 1.77: 1.28: 0.81: 1.71	1: 1.22: 1.39: 1.65: 2.24	0.005	KOG1352
24	ATP synthase beta subunit	S. spicata	gi|21684927	911	100	18	5.52/48.6	P	1: 1.01: 1.96: 0.67: 0.44	1: 2.76: 2.18: 0.41: 0.00	0.021	KOG1350
25	ATP synthase beta subunit	A. crassa	gi|343984	1030	100	20	5.17/53.8	P	1: 1.31: 1.01: 0.46: 0.56	N	0.013	KOG1350
51	Predicted protein	O. lucimarinus CCE9901	gi|145346749	74	95.9	15	6.52/76.1	Cyto	1: 0.45: 0.51: 1.11: 0.83	N	0.018	KOG0351
67	Nucleoside diphosphate kinase	B. distachyon	gi|357147440	274	100	4	5.93/16.7	Cyto	1: 0.72: 0.59: 0.81: 1.37	N	0.033	KOG0888
78	Vacuolar proton-ATPase	H. vulgare subsp. vulgare	gi|11527563	512	100	24	5.23/68.8	PM	1: 1.44: 1.02: 0.51: 1.51	N	0.015	KOG1352
89	Vacuolar proton-ATPase	H. vulgare subsp. vulgare	gi|11527563	512	100	24	5.23/68.8	PM	N	1: 0.32: 0.61: 0.52: 0.60	0.023	KOG1352
	Nucleotide metabolism
58	Chitinase 2	T. aestivum	gi|18146827	113	100	5	6.06/35.2	P	N	1: 1.23: 1.51: 1.23: 2.01	0.035	KOG4742
68	Predicted protein	H. vulgare subsp. vulgare	gi|326517272	293	100	9	5.93/16.2	Cyto	1: 0.55: 0.69: 0.56: 0.48	1: 1.27: 0.99: 0.61: 0.72	0.033	KOG1735
	Photosynthesis/ Respiration
1	Ribulose-1,5-bisphosphate carboxylase/oxygenase large subunit	T. monococcum	gi|61378618	969	100	30	6.04/53.3	P	N	1: 0.87: 0.37: 1.15: 0.76	0.017
9	Ribulose bisphosphate carboxylase activase B	T. aestivum	gi|7960277	539	100	28	6.12/57.5	P	1: 0.28: 0.31: 0.54: 0.49	N	0.022	KOG0651
12	Putative chloroplast protease	O. sativa Japonica Group	gi|52075839	299	100	14	4.87/50.7	P	1: 0.84: 1.16: 1.45: 1.69	N	0.03	KOG0731
20	Ribulose-1,5-bisphosphate carboxylase/oxygenase large subunit	T. monococcum	gi|61378618	721	100	25	6.04/53.3	P	1: 0.36: 0.72: 0.99: 1.94	—	0.044
30	Ribulose-1,5-bisphosphate carboxylase activase	T. aestivum	gi|37783283	226	100	10	6.22/47.1	P	1: 0.71: 1.47: 0.47: 0.33	N	0.012	KOG0651
32	Ferredoxin-NADP(H) oxidoreductase	T. aestivum	gi|20302471	97	99.98	14	8.29/39.2	P	1: 1.34: 1.69: 0.93: 0.45	1: 1.66: 1.12: 0.75: 0.89	0.017	KOG1158
34	Ribulose-phosphate 3-epimerase,chloroplastic	Spinacia oleracea	gi|2833386	237	100	4	8.23/30.6	P	1: 0.22: 0.24: 0.46: 0.49	1: 1.26: 0.16: 0.43: 1.12	0.009
38	Predicted protein	H. vulgare subsp. vulgare	gi|326487308	984	100	16	5.75/34.7	P	1: 0.28: 0.55: 0.00: 0.00	1: 1.14: 0.62: 0.00: 0.00	0.026
41	Putative photosystem II stability/assembly factor HCF136, chloroplast	O. sativa Japonica Group	gi|54291349	359	100	6	9.02/45.5	P	N	1: 0.97: 0.71: 1.12: 0.38	0.013	KOG3511
44	Oxygen-evolving enhancer protein 1, chloroplastic	T. aestivum	gi|21844	476	100	8	8.73/34.9	P	1: 0.22: 0.54: 0.19: 0.24	1: 2.47: 1.02: 0.19: 0.12	0.033
54	Predicted protein	H. vulgare subsp. vulgare	gi|326509981	75	96.96	10	7.71/29.4	P	1: 0.62: 0.62: 1.54: 0.84	1: 1.53: 1.17: 0.62: 1.04	0.037
55	Predicted protein	H. vulgare subsp. vulgare	gi|326509981	279	100	7	7.71/29.4	P	1: 1.19: 0.51: 1.32: 0.36	1: 1.31: 1.74: 1.40: 0.88	0.021
56	chlorophyll a-b binding protein 8	Z. mays	gi|195613254	218	100	6	8.94/29.0	P	1: 0.22: 0.29: 0.00: 0.00	1: 0.81: 0.22: 0.00: 0.00	0.035
57	Predicted protein	H. vulgare subsp. vulgare	gi|326514018	399	100	10	8.69/29.3	P	1: 0.50: 0.43: 0.00: 0.00	N	0.04
60	Ribulose-phosphate 3-epimerase,chloroplastic	S. oleracea	gi|2833386	237	100	4	8.23/30.6	P	1: 1.18: 0.81: 1.37: 0.53	N	0.018
64	Oxygen-evolving enhancer protein 2, chloroplastic	T. aestivum	gi|131394	986	100	14	8.84/27.4	P	1: 1.79: 1.35: 3.23: 3.05	1: 0.83: 0.90: 1.53: 3.21	0.011
65	Oxygen-evolving enhancer protein 2, chloroplastic	T. aestivum	gi|131394	701	100	12	8.84/27.4	P	1: 4.15: 2.79: 6.07: 7.04	1: 1.16: 3.45: 4.65: 8.18	0.025
70	Putative rubisco small subunit	T. durum	gi|62176930	340	100	10	8.59/19.3	P	1: 0.45: 0.55: 1.05: 0.66	1: 1.10: 0.95: 0.67: 0.45	0.039
83	Ribulose-1,5-bisphosphate carboxylase/oxygenase small subunit	T. aestivum	gi|11990897	178	100	12	8.80/19.7	P	1: 0.55: 0.46: 0.71: 0.80	N	0.037
85	Ribulose-1,5-bisphosphate carboxylase/oxygenase small subunit	T. aestivum	gi|11990897	111	100	6	8.8/19.7	P	1: 0.80: 0.63: 0.64: 1.40	N	0.015
86	Ribulose-1,5-bisphosphate carboxylase/oxygenase small subunit	T. aestivum	gi|11990897	134	100	10	8.8/19.7	P	1: 0.66: 0.47: 0.82: 1.01	1: 1.00: 0.70: 0.41: 0.69	0.043
87	photosystem I subunit VII	O. sativa Japonica Group	gi|11466848	302	100	9	6.51/94.1	P	1: 1.02: 0.52: 1.51: 1.49	N	0.006
91	Putative chloroplast protease	O. sativa Japonica Group	gi|52075839	299	100	14	4.87/50.7	P	N	1: 1.18: 0.81: 0.62: 1.51	0.021	KOG0731
93	Phosphoribulokinase, chloroplastic	T. aestivum	gi|125580	536	100	19	5.72/45.5	P	N	1: 0.21: 0.34: 0.35: 0.29	0.013	KOG4203
101	Putative chloroplast protease	O. sativa Japonica Group	gi|52075839	180	100	13	4.87/50.7	P	N	0: 1.00: 0.77: 0.64: 0.85	0.011	KOG0731
	Signal transduction
96	Predicted protein	H. vulgare subsp. vulgare	gi|326496084	190	100	9	6.06/36.7	Nucl	N	1: 0.97: 0.59: 0.29: 0.00	0.042	KOG0279
	Stress/defence/detoxification
33	DehydroAscorbate reductase	T. aestivum	gi|28192421	620	100	15	5.88/23.5	Mito	1: 0.20: 0.89: 0.33: 0.17	1: 1.24: 0.46: 0.32: 0.74	0.015	KOG1422
48	Polyamine oxidase	H. vulgare subsp. vulgare	gi|14485487	103	100	7	6.19/56.5	Cyto	1: 1.07: 1.52: 0.67: 1.46	1: 0.70: 0.62: 0.77: 0.00	0.032	KOG0029
49	Fibrillin-like protein	O. sativa Japonica Group	gi|29367475	147	100	4	5.04/33.9	P	1: 0.60: 1.78: 0.52: 0.42	1: 2.26: 1.57: 1.22: 0.89	0.009
50	Polyamine oxidase	H. vulgare subsp. vulgare	gi|14485487	103	100	7	6.19/56.5	Cyto	1: 0.95: 1.51: 3.73: 1.30	1: 0.43: 0.75: 0.65: 1.02	0.041	KOG0029
52	Hypothetical protein SORBIDRAFT_09g001130	S. bicolor	gi|241944418	136	100	5	6.99/31.9	PM	1: 1.37: 0.90: 1.23: 6.83	N	0.047	KOG1203
61	Dehydroascorbate reductase	T. aestivum	gi|28192421	620	100	15	5.88/23.5	Cyto	N	1: 1.18: 0.76: 0.55: 1.29	0.027	KOG1422
62	Ascorbate peroxidase	H. vulgare subsp. vulgare	gi|3688398	143	100	10	5.85/27.5	Cyto	N	1: 0.61: 0.42: 0.66: 1.06	0.023
66	Superoxide dismutase [Cu-Zn]	T. aestivum	gi|226897529	130	100	2	5.71/15.3	Mito	1: 0.88: 1.01: 3.19: 1.63	1: 1.15: 0.68: 0.32: 0.92	0.036	KOG0441
71	Putative vacuolar defense protein	T. aestivum	gi|78096543	380	100	5	6.93/18.0	Cyto	1: 1.25: 1.16: 2.88: 1.97	1: 1.41: 0.75: 0.61: 2.13	0.033	KOG4742
73	Cu/Zn Superoxide dismutase	T. aestivum	gi|1568639	584	100	5	5.35/20.4	P	N	1: 0.78: 0.56: 0.51: 1.08	0.014	KOG0441
74	Thioredoxin-dependent peroxidase	L. chinensis	gi|256708473	455	100	6	5.17/17.4	Mito	1: 0.73: 0.44: 0.90: 0.96	N	0.04	KOG0541
76	2-Cys peroxiredoxin BAS1,chloroplastic	T. aestivum	gi|2829687	651	100	14	5.71/23.4	P	1: 1.89: 0.83: 1.23: 1.06	1: 1.52: 2.05: 0.97: 2.31	0.043	KOG0852
79	Translationally-controlled tumor protein	T. aestivum	gi|146285306	470	100	9	4.55/18.8	Cyto	1: 0.72: 0.60: 0.52: 0.49	1: 0.94: 0.61: 0.50: 0.35	0.037	KOG1727
82	PREDICTED: peroxiredoxin-2E-2, chloroplastic-like	B. distachyon	gi|357139104	423	100	5	6.74/23.3	P	N	1: 1.04: 0.54: 0.38: 0.64	0.006	KOG0541
92	Hypothetical protein SORBIDRAFT_02g032250	S. bicolor	gi|242045532	949	100	16	5.37/50.7	PM	1: 1.29: 1.26: 2.15: 2.09	N	0.044	KOG2638
94	Putative 29 kDa ribonucleoprotein A, chloroplast	O. sativa Japonica Group	gi|115473531	70	98.07	3	4.75/28.3	Nucl	N	1: 0.50: 0.57: 0.39: 0.66	0.029	KOG0118
95	Fibrillin-like protein	O. sativa Japonica Group	gi|29367475	147	100	4	5.04/33.9	P	N	1: 1.83: 0.99: 2.03: 1.72	0.011
	Transcription/ Translation
63	Predicted protein	H. vulgare subsp. vulgare	gi|326490946	440	100	15	8.96/29.6	P	1: 1.08: 0.76: 1.89: 1.37	1: 1.25: 1.32: 1.37: 2.67	0.047	KOG4759
69	50S ribosomal protein L1	Z. mays	gi|195638036	319	100	9	8.69/37.2	Nucl	1: 0.70: 0.53: 1.23: 1.18	1: 1.31: 0.90: 0.90: 2.46	0.015	KOG1569
80	Cp31BHv	T. aestivum	gi|3550483	293	100	6	4.85/19.0	Nucl	1: 0.34: 0.27: 0.00: 0.00	1: 0.76: 0.17: 0.07: 0.00	0.034	KOG0118
81	Cp31BHv	T. aestivum	gi|226533870	396	100	10	4.85/19.0	Nucl	1: 0.58: 0.53: 0.00: 0.00	1: 1.34: 0.72: 0.00: 0.00	0.022	KOG0118
98	Predicted protein	H. vulgare subsp. vulgare	gi|326495080	662	100	8	5.60/18.1	Cyto	N	1: 1.06: 0.70: 0.53: 0.33	0.042	KOG1715
	Protein folding
3	70 kDa heat shock protein	T. aestivum	gi|254211611	522	100	19	5.01/73.7	P	N	1: 2.12: 2.70: 2.32: 2.63	0.013	KOG0102
10	RuBisCO large subunit-binding protein subunit alpha, chloroplastic	T. aestivum	gi|134102	765	100	20	4.83/57.5	P	1: 0.49: 0.64: 0.80: 0.72	N	0.049	KOG0356
11	RuBisCO large subunit-binding protein subunit beta, chloroplastic	S. cereale	gi|2493650	1090	100	23	4.88/53.7	P	1: 0.47: 0.57: 0.93: 1.03	1: 0.66: 0.89: 0.92: 1.62	0.028	KOG0356
75	Peptidyl-prolyl cis-trans isomerase	O. sativa Japonica Group	gi|115477583	77	99.61	4	8.58/27.6	P	1: 0.49: 0.92: 0.73: 0.46	N	0.015	KOG0552
	Others and Unknown
31	Predicted protein	H. vulgare subsp. vulgare	gi|326494300	690	100	20	7.59/47.3	P	1: 2.09: 1.75: 0.00: 0.00	1: 0.84: 0.76: 0.32: 0.00	0.018	KOG0651
37	Putative enoyl-ACP reductase	O. sativa Japonica Group	gi|38637362	149	100	8	8.81/39.3	P	1: 0.86: 0.45: 0.91: 0.58	N	0.021	KOG0725
46	CJ900113 Y. Ogihara unpublished cDNA library, whthkles T. aestivum cDNA clone whthkles21c19 5', mRNA sequence	T. aestivum	gi|143616395	148	100	6	5.15/25.0	Nucl	1: 1.44: 1.37: 1.67: 1.06	1: 0.88: 1.17: 0.89: 1.71	0.039
47	CJ900113 Y. Ogihara unpublished cDNA library, whthkles T. aestivum cDNA clone whthkles21c19 5', mRNA sequence	T. aestivum	gi|143616395	148	100	6	6.43/148.0	Nucl	1 0.39 1.43 0.73 0.57	1: 0.97: 0.81: 0.20: 0.28	0.013
53	Conserved hypothetical protein	R. communis	gi|223547769	115	100	5	7.60/31.8	Cyto	1: 0.79: 0.80: 0.58: 0.48	N	0.049
59	Predicted protein	H. vulgare subsp. vulgare	gi|326497007	148	100	5	6.46/34.7	Cyto	1: 0.32: 0.66: 0.00: 0.00	1: 0.97: 0.63: 0.49: 0.99	0.023
72	Plastid-specific ribosomal protein 2 precursor	D. antarctica	gi|20159727	159	100	3	4.87/12.3	P	1 1.19 1.09 0.67 1.43	N	0.032	KOG0118
88	CJ843972 Y. Ogihara unpublished cDNA library, whatla lTriticum aestivum cDNA clone whatlal33l06 3', mRNA sequence	T. aestivum	gi|143441127	208	100	10	4.58/12.2	unknown	1: 1.07: 0.74: 1.19: 1.69	N	0.047
