# Supplementary material for: Identification of Leaf Proteins Differentially Accumulated between Wheat Cultivars Distinct in Their Levels of Drought Tolerance
Source: PLoS One. 2015 May 18;10(5):e0125302. doi: 10.1371/journal.pone.0125302 (PMC4436182; doi:10.1371/journal.pone.0125302)
Supplement: S2 Table — (XLS) [file pone.0125302.s003.xls]

## Sheet: Sheet1
Table S2. The peptide sequences of 101 leaf identities
Spot No.	Protein Name	Taxonomy	Accsession No.	Protein Score	Protein Score C. I. %	Pep. Count	± da	± ppm	Start Seq.	End Seq	Sequence	Ion Score	C. I. %	Modification
5	methionine synthase 1 enzyme	Hordeum vulgare subsp. vulgare	gi|68655495	391	100	27	0.0583	72	611	617	EGLPLRK
							0.0544	64	130	136	FSYSSHK
							0.0535	57	393	400	VTNEEVQK
							-0.0144	-15	271	279	GTKTLELVK
							0.064	60	137	145	AINEYKEAK
							0.0691	63	287	296	YLFAGVVDGR
							0.0691	63	287	296	YLFAGVVDGR	53	98.682
							0.0754	65	705	714	IPSKEEIADR
							0.0868	73	675	684	SDEKLLSVFR
							0.0868	73	675	684	SDEKLLSVFR	6	0
							0.085	71	19	28	FALESFWDGK
							0.0761	59	545	555	MAQSMTARPMK			Oxidation (M)[1,5,10]
							0.0912	59	29	42	SSAEDLEKVATDLR
							0.103	67	373	387	DEAYFAANAAALASR
							0.0933	54	197	212	AAGASWIQFDEPTLVK
							-0.0263	-15	174	189	SFSPLSLLSSILPVYK
							0.1162	62	254	270	TLTSLSSVTAYGFDLER
							0.1162	62	254	270	TLTSLSSVTAYGFDLER	33	0
							0.0575	31	739	755	KYAEVKPALTNMVEAAK			Oxidation (M)[12]
							0.0917	49	458	473	ISEEEYTNAIKEEISK
							0.1152	58	477	493	IQEELDIDVLVHGEPER
							0.1465	72	685	704	EGVVYGAGIGPGVYDIHS
											PR
							0.1465	72	685	704	EGVVYGAGIGPGVYDIHS	23	0
											PR
							0.1511	73	19	36	FALESFWDGKSSAEDLE
											K
							0.1413	67	367	387	ALAGQKDEAYFAANAAA
											LASR
							0.1413	67	367	387	ALAGQKDEAYFAANAAA	33	0
											LASR
							0.1555	69	590	610	EVEDLEAGGIQVIQIDEAA
											LR
							0.1555	69	590	610	EVEDLEAGGIQVIQIDEAA	29	0
											LR
							0.1731	75	427	447	LNLPVLPTTTIGSFPQTVE
											LR
							0.1175	49	589	610	KEVEDLEAGGIQVIQIDEA
											ALR
							0.1519	63	426	447	KLNLPVLPTTTIGSFPQTV
											ELR
							0.0935	38	427	448	LNLPVLPTTTIGSFPQTVE
											LRR
							0.1245	46	522	544	CVKPPIIYGDVSRPNPMT			Carbamidomethyl (C)[1], Oxidation (M)[17]
											VFWSK
6	methionine synthase 1 enzyme	Hordeum vulgare subsp. vulgare	gi|68655495	391	100	27	0.0583	72	611	617	EGLPLRK
							0.0544	64	130	136	FSYSSHK
							0.0535	57	393	400	VTNEEVQK
							-0.0144	-15	271	279	GTKTLELVK
							0.064	60	137	145	AINEYKEAK
							0.0691	63	287	296	YLFAGVVDGR
							0.0691	63	287	296	YLFAGVVDGR	53	98.682
							0.0754	65	705	714	IPSKEEIADR
							0.0868	73	675	684	SDEKLLSVFR
							0.0868	73	675	684	SDEKLLSVFR	6	0
							0.085	71	19	28	FALESFWDGK
							0.0761	59	545	555	MAQSMTARPMK			Oxidation (M)[1,5,10]
							0.0912	59	29	42	SSAEDLEKVATDLR
							0.103	67	373	387	DEAYFAANAAALASR
							0.0933	54	197	212	AAGASWIQFDEPTLVK
							-0.0263	-15	174	189	SFSPLSLLSSILPVYK
							0.1162	62	254	270	TLTSLSSVTAYGFDLER
							0.1162	62	254	270	TLTSLSSVTAYGFDLER	33	0
							0.0575	31	739	755	KYAEVKPALTNMVEAAK			Oxidation (M)[12]
							0.0917	49	458	473	ISEEEYTNAIKEEISK
							0.1152	58	477	493	IQEELDIDVLVHGEPER
							0.1465	72	685	704	EGVVYGAGIGPGVYDIHS
											PR
							0.1465	72	685	704	EGVVYGAGIGPGVYDIHS	23	0
											PR
							0.1511	73	19	36	FALESFWDGKSSAEDLE
											K
							0.1413	67	367	387	ALAGQKDEAYFAANAAA
											LASR
							0.1413	67	367	387	ALAGQKDEAYFAANAAA	33	0
											LASR
							0.1555	69	590	610	EVEDLEAGGIQVIQIDEAA
											LR
							0.1555	69	590	610	EVEDLEAGGIQVIQIDEAA	29	0
											LR
							0.1731	75	427	447	LNLPVLPTTTIGSFPQTVE
											LR
							0.1175	49	589	610	KEVEDLEAGGIQVIQIDEA
											ALR
							0.1519	63	426	447	KLNLPVLPTTTIGSFPQTV
											ELR
							0.0935	38	427	448	LNLPVLPTTTIGSFPQTVE
											LRR
							0.1245	46	522	544	CVKPPIIYGDVSRPNPMT			Carbamidomethyl (C)[1], Oxidation (M)[17]
											VFWSK
8	methionine synthase 1 enzyme	[Hordeum vulgare subsp. vulgare]	gi|68655495	470	100	23	-0.0197	-24	611	617	EGLPLRK
							-0.0014	-2	130	136	FSYSSHK
							-0.0073	-8	393	400	VTNEEVQK
							-0.0301	-29	349	357	SWLAFAAQK
							-0.0171	-16	137	145	AINEYKEAK
							-0.0029	-3	287	296	YLFAGVVDGR
							-0.0029	-3	287	296	YLFAGVVDGR	86	100
							0.0041	3	675	684	SDEKLLSVFR
							0.0041	3	675	684	SDEKLLSVFR	29	0
							0.0038	3	19	28	FALESFWDGK
							-0.0168	-13	100	111	GNATVPAMEMTK
							0.0018	1	545	555	MAQSMTARPMK
							-0.0058	-5	545	555	MAQSMTARPMK			Oxidation (M)[1]
							0.0017	1	29	42	SSAEDLEKVATDLR
							-0.0132	-8	197	212	AAGASWIQFDEPTLVK
							-0.0317	-18	343	357	LDDEIKSWLAFAAQK
							-0.019	-11	280	296	SGFPAGKYLFAGVVDGR
							-0.0513	-29	740	755	YAEVKPALTNMVEAAK			Oxidation (M)[11]
							-0.0013	-1	254	270	TLTSLSSVTAYGFDLER
							-0.0013	-1	254	270	TLTSLSSVTAYGFDLER	49	96.092
							-0.0241	-13	458	473	ISEEEYTNAIKEEISK
							-0.0104	-5	477	493	IQEELDIDVLVHGEPER
							0.0351	18	617	632	KSEHAFYLDWAVHSFR
							0.0151	7	685	704	EGVVYGAGIGPGVYDIHS
											PR
							0.0151	7	685	704	EGVVYGAGIGPGVYDIHS	45	88.415
											PR
							0.0085	4	19	36	FALESFWDGKSSAEDLE
											K
							0.0129	6	367	387	ALAGQKDEAYFAANAAA
											LASR
							0.0129	6	367	387	ALAGQKDEAYFAANAAA	86	100
											LASR
							0.0168	7	590	610	EVEDLEAGGIQVIQIDEAA
											LR
							0.0168	7	590	610	EVEDLEAGGIQVIQIDEAA	12	0
											LR
18	RecName: Full=Leucine aminopeptidase 2,		gi|75261364	86	99.959	10	-0.0097	-12	157	164	AGQSVVLR
	chloroplastic; AltName: Full=Leucyl aminopeptidase 2;						-0.0097	-12	157	164	AGQSVVLR
	Short=LAP 2; AltName: Full=Proline aminopeptidase 2;						-0.0165	-14	532	543	SGVADMVNTGGR
	AltName: Full=Prolyl aminopeptidase 2; Flags:						-0.0167	-14	544	555	QGGSITAALFLK
	Precursor						-0.0167	-13	368	379	GLTFDSGGYNIK
							-0.0167	-13	368	379	GLTFDSGGYNIK	37	84.257
							-0.0134	-10	445	456	TIEVNNTDAEGR
							-0.0089	-7	391	404	FDMGGSAAVFGAAK
							0.0129	10	391	404	FDMGGSAAVFGAAK			Oxidation (M)[3]
							-0.1517	-97	108	122	GDILAIAVTENDLVK
							-0.03	-18	580	595	AATGFGVSTLVEWVLK
							-0.0348	-18	580	598	AATGFGVSTLVEWVLKN
											SS
							-0.1147	-37	67	99	MGHTAAAAAAAGPALGL
											TKPNAVEPPQVSFAAK
21	RecName: Full=Leucine aminopeptidase 2,		gi|75261364	86	99.959	10	-0.0097	-12	157	164	AGQSVVLR
	chloroplastic; AltName: Full=Leucyl aminopeptidase 2;						-0.0097	-12	157	164	AGQSVVLR
	Short=LAP 2; AltName: Full=Proline aminopeptidase 2;						-0.0165	-14	532	543	SGVADMVNTGGR
	AltName: Full=Prolyl aminopeptidase 2; Flags:						-0.0167	-14	544	555	QGGSITAALFLK
	Precursor						-0.0167	-13	368	379	GLTFDSGGYNIK
							-0.0167	-13	368	379	GLTFDSGGYNIK	37	84.257
							-0.0134	-10	445	456	TIEVNNTDAEGR
							-0.0089	-7	391	404	FDMGGSAAVFGAAK
							0.0129	10	391	404	FDMGGSAAVFGAAK			Oxidation (M)[3]
							-0.1517	-97	108	122	GDILAIAVTENDLVK
							-0.03	-18	580	595	AATGFGVSTLVEWVLK
							-0.0348	-18	580	598	AATGFGVSTLVEWVLKN
											SS
							-0.1147	-37	67	99	MGHTAAAAAAAGPALGL
											TKPNAVEPPQVSFAAK
39	arginase [Triticum aestivum]		gi|345447290	762	100	14	0.008	10	48	54	LKGELLR
							0.0011	1	206	213	IMEGGYAR
							0.0011	1	206	213	IMEGGYAR	51	98.089
							0.0026	3	206	213	IMEGGYAR			Oxidation (M)[2]
							-0.0101	-11	22	29	ISTEALER
							-0.0022	-2	214	221	RLLQVGLR
							-0.0022	-2	214	221	RLLQVGLR	33	0
							0.0498	47	206	214	IMEGGYARR
							-0.087	-81	206	214	IMEGGYARR			Oxidation (M)[2]
							0.0612	57	206	214	IMEGGYARR			Oxidation (M)[2]
							-0.0047	-4	34	43	VIDASLTLIR
							-0.0047	-4	34	43	VIDASLTLIR	69	99.966
							-0.0096	-8	234	242	FGVEQYEMR
							-0.0096	-8	234	242	FGVEQYEMR	71	99.981
							-0.0183	-16	234	242	FGVEQYEMR			Oxidation (M)[8]
							-0.0183	-16	234	242	FGVEQYEMR	35	18.275	Oxidation (M)[8]
							-0.0357	-27	233	242	RFGVEQYEMR
							-0.1186	-86	34	45	VIDASLTLIRER
							0.0572	41	34	45	VIDASLTLIRER
							-0.084	-54	111	124	VLTDVGDVPIQEIR
							0.0732	47	111	124	VLTDVGDVPIQEIR
							0.0732	47	111	124	VLTDVGDVPIQEIR	127	100
							0.0735	35	125	142	DCGVEDDRLMHVISESV			Carbamidomethyl (C)[2]
											K
							0.0735	35	125	142	DCGVEDDRLMHVISESV	44	90.617	Carbamidomethyl (C)[2]
											K
							-0.0435	-21	125	142	DCGVEDDRLMHVISESV			Carbamidomethyl (C)[2], Oxidation (M)[10]
											K
							0.0815	33	89	110	EAIWCGSTNSSTEEGKEL			Carbamidomethyl (C)[5]
											NDPR
							0.0815	33	89	110	EAIWCGSTNSSTEEGKEL	103	100	Carbamidomethyl (C)[5]
											NDPR
							0.1943	75	61	86	ASATLLGVPLGHNSSFLQ
											GPAFAPPR
							0.1943	75	61	86	ASATLLGVPLGHNSSFLQ	137	100
											GPAFAPPR
							0.116	42	143	167	TVMDEDPLRPLVLGGDH
											SISYPVVR
							0.116	42	143	167	TVMDEDPLRPLVLGGDH	15	0
											SISYPVVR
							0.2038	73	143	167	TVMDEDPLRPLVLGGDH			Oxidation (M)[3]
											SISYPVVR
2	cytosolic aconitase [Triticum aestivum]	T. aestivum	gi|290783890	200	100	15	-0.019	-21	305	312	STYEAITK
							0.0197	21	399	406	DFNSYGSR
							0.0197	21	399	406	DFNSYGSR	30	0
							0.0104	11	445	453	LSVFDAATK
							-0.0083	-8	436	444	TIHVPTGEK
							0.0174	17	274	281	DGKEVFFR
							0.0194	18	407	415	RGNDEVMAR			Oxidation (M)[7]
							0.0159	15	398	406	KDFNSYGSR
							0.029	27	179	187	SGLQEYFNK
							0.029	27	179	187	SGLQEYFNK	10	0
							-0.0976	-79	416	426	GTFANIRIVNK
							0.0139	11	109	119	FDFNGQPAELK
							0.0139	11	109	119	FDFNGQPAELK	1	0
							0.0042	3	345	357	DMTMSPPGPHAVK			Oxidation (M)[2,4]
							0.014	9	20	32	SDETVSMIEAYLR			Oxidation (M)[7]
							0.014	9	20	32	SDETVSMIEAYLR	3	0	Oxidation (M)[7]
							-0.0753	-41	33	47	ANNMFVDYNEPQLER			Oxidation (M)[4]
							0.0731	39	33	47	ANNMFVDYNEPQLER			Oxidation (M)[4]
							0.0731	39	33	47	ANNMFVDYNEPQLER	50	96.437	Oxidation (M)[4]
							-0.0264	-11	48	68	VYSSYLALDLDEVEPCIS			Carbamidomethyl (C)[16]
											GPK
							0.0344	12	358	382	NAYCLLNFGDSITTDHISP			Carbamidomethyl (C)[4]
											AGSIHR
7	cytosolic aconitase	Triticum aestivum	gi|290783890	200	100	15	0.0107	12	40	46	INNRVVR
							-0.0023	-3	346	352	VYDDEVR
							0.0179	19	297	303	FYWAPTR
							0.03	29	346	353	VYDDEVRK
							0.0024	2	372	381	EGPPTFDQPK
							0.0975	80	316	326	TDNVPDEAVVR
							0.0975	80	316	326	TDNVPDEAVVR
							0.0262	21	166	175	SFQCELVFAK			Carbamidomethyl (C)[4]
							-0.0044	-3	354	365	WVGEIGVENISK
							0.0833	61	53	64	ELDEGKQTDADR
							0.0327	22	353	365	KWVGEIGVENISK
							0.0936	54	372	386	EGPPTFDQPKMTIEK
							0.0936	54	372	386	EGPPTFDQPKMTIEK
							0.0372	22	216	230	MCCLFINDLDAGAGR			Carbamidomethyl (C)[2,3], Oxidation (M)[1]
							0.0756	40	327	343	LVDTFPGQSIDFFGALR
							0.0756	40	327	343	LVDTFPGQSIDFFGALR
13	arabinoxylan arabinofuranohydrolase isoenzyme		gi|13398414	251	100	12	0.0003	0	439	446	GTFDKTSR
	AXAH-II [Hordeum vulgare]						0.0111	12	39	47	VDASSQLAR
							0.0017	2	384	391	YYLGNYLK
							0.0343	30	607	616	DENSFSNPTK
							0.0013	1	339	348	DVLDSLEFAR
							0.0013	1	339	348	DVLDSLEFAR	69	99.99
							0.0601	49	372	382	YVAIGNEDCGK			Carbamidomethyl (C)[9]
							0.0016	1	451	460	AFVSEYAVWR
							0.0016	1	451	460	AFVSEYAVWR	58	99.88
							-0.0075	-6	360	371	AAMGHPEPFPVK
							-0.0075	-6	360	371	AAMGHPEPFPVK
							0.0045	3	360	371	AAMGHPEPFPVK			Oxidation (M)[3]
							0.0045	3	360	371	AAMGHPEPFPVK	7	0	Oxidation (M)[3]
							0.0056	4	372	383	YVAIGNEDCGKK			Carbamidomethyl (C)[9]
							-0.0195	-13	239	251	TELISMLLDLKPR
							0.0067	4	239	251	TELISMLLDLKPR			Oxidation (M)[6]
							0.0067	4	239	251	TELISMLLDLKPR	3	0	Oxidation (M)[6]
							-0.0221	-14	255	267	FPGGCFVEGEWLR			Carbamidomethyl (C)[5]
							-0.0221	-14	255	267	FPGGCFVEGEWLR	56	99.809	Carbamidomethyl (C)[5]
							0.0087	5	466	483	GSLLGSLAEAAFLTGLEK
15	arabinoxylan arabinofuranohydrolase isoenzyme AXAH-II	[Hordeum vulgare]	gi|13398414	251	100	12	0.0003	0	439	446	GTFDKTSR
							0.0111	12	39	47	VDASSQLAR
							0.0017	2	384	391	YYLGNYLK
							0.0343	30	607	616	DENSFSNPTK
							0.0013	1	339	348	DVLDSLEFAR
							0.0013	1	339	348	DVLDSLEFAR	69	99.99
							0.0601	49	372	382	YVAIGNEDCGK			Carbamidomethyl (C)[9]
							0.0016	1	451	460	AFVSEYAVWR
							0.0016	1	451	460	AFVSEYAVWR	58	99.88
							-0.0075	-6	360	371	AAMGHPEPFPVK
							-0.0075	-6	360	371	AAMGHPEPFPVK
							0.0045	3	360	371	AAMGHPEPFPVK			Oxidation (M)[3]
							0.0045	3	360	371	AAMGHPEPFPVK	7	0	Oxidation (M)[3]
							0.0056	4	372	383	YVAIGNEDCGKK			Carbamidomethyl (C)[9]
							-0.0195	-13	239	251	TELISMLLDLKPR
							0.0067	4	239	251	TELISMLLDLKPR			Oxidation (M)[6]
							0.0067	4	239	251	TELISMLLDLKPR	3	0	Oxidation (M)[6]
							-0.0221	-14	255	267	FPGGCFVEGEWLR			Carbamidomethyl (C)[5]
							-0.0221	-14	255	267	FPGGCFVEGEWLR	56	99.809	Carbamidomethyl (C)[5]
							0.0087	5	466	483	GSLLGSLAEAAFLTGLEK
16	phosphoglycerate mutase	[Triticum aestivum]	gi|32400802	393	100	16	-0.0057	-7	90	96	TLRAEPK
							0.0048	5	185	192	TSGEYLVK
							0.0138	14	218	225	SGYFDETR
							0.0153	13	175	184	YLVSPPLIER
							0.0153	13	175	184	YLVSPPLIER	48	99.132
							0.0328	25	58	67	YENDWSVVKR
							0.0218	15	206	217	FGHVTFFWNGNR
							0.0218	15	206	217	FGHVTFFWNGNR	39	91.899
							0.0271	18	140	151	ALEFPDFDKFDR
							0.0271	18	140	151	ALEFPDFDKFDR	79	100
							-0.0004	0	44	57	IASGGGRMYVTMDR
							0.055	31	134	148	MVMLAKALEFPDFDK
							0.055	31	134	148	MVMLAKALEFPDFDK
							0.0394	22	114	130	SVGPIVDGDAVVTFNFR
							0.0394	22	114	130	SVGPIVDGDAVVTFNFR	37	89.072
							0.1097	58	97	113	ANDQYLPPFVIVDESGK
							0.0485	24	51	66	MYVTMDRYENDWSVVK
							0.1157	56	51	66	MYVTMDRYENDWSVVK			Oxidation (M)[1]
							0.1026	48	114	133	SVGPIVDGDAVVTFNFRA
											DR
							0.093	37	197	217	TFACSETVKFGHVTFFW			Carbamidomethyl (C)[4]
											NGNR
							0.1509	48	218	244	SGYFDETREEYVEIPSDS
											GITFNEQPK
							0.1509	48	218	244	SGYFDETREEYVEIPSDS	38	89.346
											GITFNEQPK
							0.0584	16	97	130	ANDQYLPPFVIVDESGKS
											VGPIVDGDAVVTFNFR
17	NADP-dependent malic enzyme	Triticum aestivum	gi|158701881	276	100	17	0.026	27	538	546	AYDLGLASR
							0.026	27	538	546	AYDLGLASR	49	96.378
							-0.0111	-11	80	87	SYTVPLHR
							-0.0111	-11	80	87	SYTVPLHR	33	0
							0.0188	19	43	51	GLAFSEAER
							0.0062	6	547	555	LPRPDDLVK
							0.0243	21	135	144	RPQGLYISLK
							0.0449	36	336	345	HTELPVDDCR			Carbamidomethyl	(C)[9]
							-0.0016	-1	514	524	GLIFPPFTNIR
							0.0183	14	160	171	SIQVIVVTDGER
							0.0183	14	160	171	SIQVIVVTDGER	41	77.819
							0.0744	56	2	14	AGGGVEDVYGEDR
							0.0283	21	40	51	HNKGLAFSEAER
							0.0604	43	135	146	RPQGLYISLKDK
							-0.0147	-9	556	567	YAESCMYTPLYR			Carbamidomethyl	(C)[5],	Oxidation
							-0.0147	-9	556	567	YAESCMYTPLYR	40	68.885	Carbamidomethyl	(C)[5],	Oxidation
							-0.0348	-21	58	72	GLLPPAIVSQEHQEK
							-0.0576	-33	43	57	GLAFSEAERDAHYLR
							-0.0567	-32	58	73	GLLPPAIVSQEHQEKK
							0.0188	10	444	462	GTAVFASGSPFDPVEYEGK
							0.0635	30	232	249	ATGEEYHELLQEFMNAVK			Oxidation	(M)[14]
19	NADP-dependent malic enzyme	Triticum aestivum	gi|158701881	391	100	17	-0.0394	-41	538	546	AYDLGLASR
							-0.0394	-41	538	546	AYDLGLASR	55	99.028
							-0.0418	-43	80	87	SYTVPLHR
							-0.0418	-43	80	87	SYTVPLHR	30	0
							-0.0204	-21	43	51	GLAFSEAER
							-0.026	-25	547	555	LPRPDDLVK
							0.0168	14	135	144	RPQGLYISLK
							-0.0211	-17	336	345	HTELPVDDCR			Carbamidomethyl	(C)[9]
							-0.0319	-25	514	524	GLIFPPFTNIR
							-0.0352	-27	160	171	SIQVIVVTDGER
							-0.0352	-27	160	171	SIQVIVVTDGER	30	0
							-0.0091	-7	2	14	AGGGVEDVYGEDR
							0.0078	5	556	567	YAESCMYTPLYR			Carbamidomethyl	(C)[5]
							-0.0712	-45	556	567	YAESCMYTPLYR			Carbamidomethyl	(C)[5],	Oxidation
							-0.0712	-45	556	567	YAESCMYTPLYR	38	50.949	Carbamidomethyl	(C)[5],	Oxidation
							-0.0653	-40	58	72	GLLPPAIVSQEHQEK
							-0.0173	-10	43	57	GLAFSEAERDAHYLR
							-0.0173	-10	43	57	GLAFSEAERDAHYLR	20	0
							-0.0553	-31	58	73	GLLPPAIVSQEHQEKK
							-0.0606	-34	172	189	ILGLGDLGCQGMGIPVGK			Carbamidomethyl	(C)[9],	Oxidation
							-0.0174	-9	444	462	GTAVFASGSPFDPVEYEGK
							-0.0174	-9	444	462	GTAVFASGSPFDPVEYEGK	101	100
							0.0144	7	232	249	ATGEEYHELLQEFMNAVK			Oxidation	(M)[14]
22	Enolase	O. sativa Japonica Group	gi|90110845	468	100	13	-0.0273	-34	418	423	YNQLLR
							-0.0273	-34	418	423	YNQLLR	47	98.362
							-0.0206	-21	439	446	FRAPVEPY
							-0.0206	-21	439	446	FRAPVEPY	51	99.328
							-0.074	-64	1	11	MAATIVSVKAR			Oxidation (M)[1]
							-0.0194	-16	190	199	MGVEVYHNLK
							-0.1046	-70	342	354	AIQEKSCNALLLK			Carbamidomethyl (C)[7]
							-0.0121	-8	355	369	VNQIGSVTESIEAVK
							-0.0179	-11	133	147	KIPLYQHIANLAGNK
							-0.0264	-15	36	53	AAVPSGASTGVYEALELR
							-0.0264	-15	36	53	AAVPSGASTGVYEALELR	131	100
							-0.0179	-10	169	185	LAMQEFMILPTGAASFK
							-0.0088	-5	169	185	LAMQEFMILPTGAASFK			Oxidation (M)[3]
							0.0146	8	264	279	TYDLNFKEENNDGSQK
							-0.0219	-11	18	35	GNPTVEVDVCCSDGTFAR			Carbamidomethyl (C)[10,11]
							-0.0219	-11	18	35	GNPTVEVDVCCSDGTFAR	149	100	Carbamidomethyl (C)[10,11]
							-0.052	-19	36	62	AAVPSGASTGVYEALELRDGGSDYLGK
							0.0169	5	206	234	YGQDATNVGDEGGFAPNIQENKEGLELLK
23	predicted protein	[Hordeum vulgare subsp. vulgare]	gi|326490934	746	100	15	-0.0671	-83	421	426	YNQLLR
							-0.0671	-83	421	426	YNQLLR	40	71.617
							-0.0486	-50	442	449	FRAPVEPY
							-0.0486	-50	442	449	FRAPVEPY	43	84.616
							-0.0392	-33	193	202	MGVEVYHNLK			Oxidation	(M)[1]
							-0.0392	-33	193	202	MGVEVYHNLK	51	97.661	Oxidation	(M)[1]
							-0.0578	-37	358	372	VNQIGSVTESIEAVK
							-0.063	-40	427	441	IEEELGDAAVYAGLK
							-0.063	-40	427	441	IEEELGDAAVYAGLK	68	99.955
							-0.1468	-87	136	150	KIPLYQHIANLAGNK
							-0.0776	-43	39	56	AAVPSGASTGVYEALELR
							-0.0776	-43	39	56	AAVPSGASTGVYEALELR	148	100
							-0.0853	-45	172	188	LAMQEFMILPTGAASFK			Oxidation	(M)[3,7]
							-0.1238	-65	267	282	TYDLNFKEENNDGSQK
							0.1118	59	267	282	TYDLNFKEENNDGSQK
							-0.0676	-34	21	38	GNPTVEVDVCCSDGTFAR			Carbamidomethyl	(C)[10,11]
							-0.0676	-34	21	38	GNPTVEVDVCCSDGTFAR	173	100	Carbamidomethyl	(C)[10,11]
							-0.0746	-37	249	266	VVIGMDVAASEFYNDKD			Oxidation	(M)[5]
							-0.0491	-22	387	408	SGETEDTFIADLAVGLSTGQIK
							-0.0115	-5	86	105	DPTAQTELDNFMVQQLDGTK			Oxidation	(M)[12]
							-0.0247	-11	209	230	YGQDATNVGDEGGFAPNIQENK
							0.1631	53	209	237	YGQDATNVGDEGGFAPNIQENKEGLELLK
							0.1631	53	209	237	YGQDATNVGDEGGFAPNIQENKEGLELLK	104	100
26	PREDICTED: 6-phosphogluconate dehydrogenase,decarboxylating-like isoform 1	Brachypodium distachyon	gi|357110692	702	100	17	0.0014	2	39	45	VDETVQR
							0.0253	28	115	121	EKAMEER			Oxidation	(M)[4]
							0.0023	2	26	34	GFPISVYNR
							0.0023	2	26	34	GFPISVYNR	45	89.471
							0.0073	7	292	300	FLSGLKDER
							0.0073	7	292	300	FLSGLKDER	44	85.632
							-0.0415	-39	320	328	AQLIEDVRK
							-0.0016	-1	441	450	LPANLVQAQR
							-0.0016	-1	441	450	LPANLVQAQR	81	99.997
							-0.0066	-6	353	363	GWGLNLGELAR
							-0.0066	-6	353	363	GWGLNLGELAR	90	100
							0.0067	5	451	460	DYFGAHTYER
							0.0067	5	451	460	DYFGAHTYER	77	99.992
							-0.0903	-71	35	45	TTSKVDETVQR
							0.0658	52	35	45	TTSKVDETVQR
							-0.0802	-58	439	450	DRLPANLVQAQR
							0.0462	33	439	450	DRLPANLVQAQR
							0.0462	33	439	450	DRLPANLVQAQR	83	99.998
							-0.0418	-30	335	346	ICSYAQGMNIIK			Carbamidomethyl	(C)[2]
							0.0111	8	335	346	ICSYAQGMNIIK			Carbamidomethyl	(C)[2],	Oxidation
							0.0285	18	306	319	IFQGDYSTDLPVDK
							-0.0337	-21	335	348	ICSYAQGMNIIKAK			Carbamidomethyl	(C)[2],	Oxidation
							0.1194	73	349	363	STEKGWGLNLGELAR
							0.0525	32	122	138	GLLYLGMGVSGGEEGAR
							-0.0284	-17	122	138	GLLYLGMGVSGGEEGAR			Oxidation	(M)[7]
							-0.0284	-17	122	138	GLLYLGMGVSGGEEGAR	73	99.98	Oxidation	(M)[7]
							-0.0721	-41	162	178	VSAQVPDSGPCVTYIGK			Carbamidomethyl	(C)[11]
							-0.0721	-41	162	178	VSAQVPDSGPCVTYIGK	89	100	Carbamidomethyl	(C)[11]
							0.1389	48	46	71	AKIEGNLPLYGFHDPASFVNSIQKPR
27	chloroplastic aldolase	O. sativa Japonica Group	gi|218155	186	100	11	-0.0078	-9	229	235	TFEVAQK
							-0.0013	-1	193	200	EAAWGLAR
							-0.0013	-1	193	200	EAAWGLAR	39	91.694
							-0.0558	-62	359	367	ANSLAQLGK
							-0.0558	-62	359	367	ANSLAQLGK
							0.0551	48	368	378	YTSDGEAAEAK
							0.0576	50	163	172	EAAYYQQGAR
							0.0576	50	163	172	EAAYYQQGAR	76	99.998
							-0.0055	-4	2	14	ASATLLKSSFLPK
							0.018	13	73	85	LASIGLENTEANR
							0.0437	29	178	192	TVVSIPNGPSELAVK
							-0.0714	-45	23	37	QAAAPKPVTVSMVVR			Oxidation (M)[12]
							0.0026	2	269	282	DRATPEQVSDYTLK
							0.0329	13	140	162	GLVPLAGSNNESWCQGRDGLASR			Carbamidomethyl (C)[14]
28	Os03g0129300	O. sativa Japonica Group	gi|115450493	242	100	7	0.0029	4	266	272	LLDASHR
							0.0077	9	80	87	VAINGFGR
							-0.0013	-1	330	342	TGITADDVNAAFR
							-0.0013	-1	330	342	TGITADDVNAAFR	95	100
							0.0094	6	252	265	GTMTTTHSYTGDQR
							0.0162	10	252	265	GTMTTTHSYTGDQR			Oxidation (M)[3]
							-0.0025	-1	389	402	VVAWYDNEWGYSQR
							-0.0025	-1	389	402	VVAWYDNEWGYSQR	115	100
							0.0335	19	313	329	VPTPNVSVVDLVINTVK
							-0.162	-88	117	132	NASHLLKYDSMLGTFK			Oxidation (M)[11]
							-0.162	-88	117	132	NASHLLKYDSMLGTFK			Oxidation (M)[11]
29	cytosolic aconitase	Triticum aestivum	gi|290783890	200	100	15	0.0107	12	40	46	INNRVVR
							-0.0023	-3	346	352	VYDDEVR
							0.0179	19	297	303	FYWAPTR
							0.03	29	346	353	VYDDEVRK
							0.0024	2	372	381	EGPPTFDQPK
							0.0975	80	316	326	TDNVPDEAVVR
							0.0975	80	316	326	TDNVPDEAVVR
							0.0262	21	166	175	SFQCELVFAK			Carbamidomethyl (C)[4]
							-0.0044	-3	354	365	WVGEIGVENISK
							0.0833	61	53	64	ELDEGKQTDADR
							0.0327	22	353	365	KWVGEIGVENISK
							0.0936	54	372	386	EGPPTFDQPKMTIEK
							0.0936	54	372	386	EGPPTFDQPKMTIEK
							0.0372	22	216	230	MCCLFINDLDAGAGR			Carbamidomethyl (C)[2,3], Oxidation (M)[1]
							0.0756	40	327	343	LVDTFPGQSIDFFGALR
							0.0756	40	327	343	LVDTFPGQSIDFFGALR	76	99.992
35	triosephosphat-isomerase	[Triticum aestivum]	gi|11124572	458	100	11	0.0039	4	5	12	FFVGGNWK
							0.0039	4	5	12	FFVGGNWK	47	98.833
							-0.0003	0	114	123	VAYALAQGLK
							0.0002	0	195	206	TNVSPEVAESTR
							0.0002	0	195	206	TNVSPEVAESTR	76	99.998
							0.0028	2	207	219	IIYGGSVTGASCK			Carbamidomethyl (C)[12]
							0.0212	15	124	135	VIACVGETLEQR			Carbamidomethyl (C)[4]
							0.0212	15	124	135	VIACVGETLEQR	97	100	Carbamidomethyl (C)[4]
							0.0171	12	101	113	SLMGESSEFVGEK
							0.0171	12	101	113	SLMGESSEFVGEK	61	99.953
							0.0255	18	101	113	SLMGESSEFVGEK			Oxidation (M)[3]
							0.0255	18	101	113	SLMGESSEFVGEK	61	99.943	Oxidation (M)[3]
							-0.0117	-8	136	149	EAGSTMAVVAEQTK
							-0.0058	-4	136	149	EAGSTMAVVAEQTK			Oxidation (M)[6]
							0.0013	1	100	113	RSLMGESSEFVGEK
							0.0211	13	100	113	RSLMGESSEFVGEK			Oxidation (M)[4]
							-0.0176	-10	56	70	LRPEIQVAAQNCWVK			Carbamidomethyl (C)[12]
							-0.0176	-10	56	70	LRPEIQVAAQNCWVK	82	100	Carbamidomethyl (C)[12]
							-0.0209	-10	54	70	GKLRPEIQVAAQNCWVK			Carbamidomethyl (C)[14]
							0.0464	20	155	175	IKDWTNVVVAYEPVWAIGTGK
36	triosephosphat-isomerase	T. aestivum	gi|11124572	458	100	11	0.0039	4	5	12	FFVGGNWK
							0.0039	4	5	12	FFVGGNWK	47	98.833
							-0.0003	0	114	123	VAYALAQGLK
							0.0002	0	195	206	TNVSPEVAESTR
							0.0002	0	195	206	TNVSPEVAESTR	76	99.998
							0.0028	2	207	219	IIYGGSVTGASCK			Carbamidomethyl (C)[12]
							0.0212	15	124	135	VIACVGETLEQR			Carbamidomethyl (C)[4]
							0.0212	15	124	135	VIACVGETLEQR	97	100	Carbamidomethyl (C)[4]
							0.0171	12	101	113	SLMGESSEFVGEK
							0.0171	12	101	113	SLMGESSEFVGEK	61	99.953
							0.0255	18	101	113	SLMGESSEFVGEK			Oxidation (M)[3]
							0.0255	18	101	113	SLMGESSEFVGEK	61	99.943	Oxidation (M)[3]
							-0.0117	-8	136	149	EAGSTMAVVAEQTK
							-0.0058	-4	136	149	EAGSTMAVVAEQTK			Oxidation (M)[6]
							0.0013	1	100	113	RSLMGESSEFVGEK
							0.0211	13	100	113	RSLMGESSEFVGEK			Oxidation (M)[4]
							-0.0176	-10	56	70	LRPEIQVAAQNCWVK			Carbamidomethyl (C)[12]
							-0.0176	-10	56	70	LRPEIQVAAQNCWVK	82	100	Carbamidomethyl (C)[12]
							-0.0209	-10	54	70	GKLRPEIQVAAQNCWVK			Carbamidomethyl (C)[14]
							0.0464	20	155	175	IKDWTNVVVAYEPVWAIG
40	chloroplast fructose-bisphosphate aldolase	T. aestivum	gi|223018643	418	100	17	0.009	10	193	200	EAAWGLAR	31	0
							0.009	10	193	200	EAAWGLAR
							0.0122	11	163	172	EAAYYQQGAR	70	99.954
							0.0122	11	163	172	EAAYYQQGAR
							0.0147	11	271	282	ATPEEVASYTLK
							0.0551	40	38	50	ASAYADELVKTAK
							0.0144	10	73	85	LASIGLENTEANR	67	99.903
							0.0144	10	73	85	LASIGLENTEANR
							0.0949	65	58	71	GILAMDESNATCGK			Carbamidomethyl (C)[12]
							0.0126	8	178	192	TVVSIPNGPSELAVK
							0.0089	6	72	85	RLASIGLENTEANR
							0.0123	8	122	136	IVDILVEQGIVPGIK
							0.0114	7	58	72	GILAMDESNATCGKR			Carbamidomethyl (C)[12]
							0.0038	2	121	136	KIVDILVEQGIVPGIK
							0.0084	4	122	139	IVDILVEQGIVPGIKVDK
							0.0271	13	338	356	TWGGRPENVAAAQEALLLR
							-0.0079	-3	178	200	TVVSIPNGPSELAVKEAAWGLAR
							-0.0003	0	140	162	GLVPLVGSNDESWCQGLDGLASR	102	100	Carbamidomethyl (C)[14]
							-0.0003	0	140	162	GLVPLVGSNDESWCQGLDGLASR			Carbamidomethyl (C)[14]
							-0.0183	-7	137	162	VDKGLVPLVGSNDESWCQGLDGLASR			Carbamidomethyl (C)[17]
							-0.0207	-7	201	228	YAAISQDNGLVPIVEPEIMLDGEHGIER
42	Glyceraldehyde-3-phosphate dehydrogenase B, chloroplastic;		gi|120665	101	99.999	8	-0.0183	-23	243	249	LLDASHR
							-0.0119	-14	57	64	VAINGFGR
							-0.0526	-56	171	179	KVIITAPAK
							-0.0208	-19	271	280	AVSLVLPQLK
							0.019	17	219	228	VMDEELGIVK			Oxidation (M)[2]
							-0.0065	-5	308	319	GITAEDVNAAFR
							0.0305	20	229	242	GTMTTTHSYTGDQR
							0.0401	26	229	242	GTMTTTHSYTGDQR			Oxidation (M)[3]
							-0.0107	-6	366	379	VVAWYDNEWGYSQR
							-0.0107	-6	366	379	VVAWYDNEWGYSQR	64	99.964
43	Chloroplast fructose-bisphosphate aldolase	T. aestivum	gi|223018643	1020	100	15	0.0179	20	193	200	EAAWGLAR
							0.0179	20	193	200	EAAWGLAR	72	100
							0.0193	17	163	172	EAAYYQQGAR
							0.0193	17	163	172	EAAYYQQGAR	78	100
							0.0089	7	271	282	ATPEEVASYTLK
							-0.0131	-10	2	14	ASATLLKSSFLPK
							0.0113	8	73	85	LASIGLENTEANR
							0.0113	8	73	85	LASIGLENTEANR	112	100
							0.006	4	178	192	TVVSIPNGPSELAVK
							0.0067	4	72	85	RLASIGLENTEANR
							0.0235	15	122	136	IVDILVEQGIVPGIK
							0.0009	1	58	72	GILAMDESNATCGKR			Carbamidomethyl (C)[12]
							0.0133	8	121	136	KIVDILVEQGIVPGIK
							-0.0184	-10	122	139	IVDILVEQGIVPGIKVDK
							0.0052	3	338	356	TWGGRPENVAAAQEALLLR
							0.0052	3	338	356	TWGGRPENVAAAQEALLLR	148	100
							-0.0191	-8	140	162	GLVPLVGSNDESWCQGLDGLASR			Carbamidomethyl (C)[14]
							-0.0191	-8	140	162	GLVPLVGSNDESWCQGLDGLASR	178	100	Carbamidomethyl (C)[14]
							-0.0325	-12	137	162	VDKGLVPLVGSNDESWCQGLDGLASR			Carbamidomethyl (C)[17]
							-0.0325	-12	137	162	VDKGLVPLVGSNDESWCQGLDGLASR	150	100	Carbamidomethyl (C)[17]
							-0.0261	-9	201	228	YAAISQDNGLVPIVEPEIMLDGEHGIER
							-0.0261	-9	201	228	YAAISQDNGLVPIVEPEIMLDGEHGIER	153	100
							0.0334	11	201	228	YAAISQDNGLVPIVEPEIMLDGEHGIER			Oxidation (M)[19]
							0.0334	11	201	228	YAAISQDNGLVPIVEPEIMLDGEHGIER	53	99.979	Oxidation (M)[19]
45	Glyceraldehyde 3-phosphate dehydrogenase GAPA2, chloroplastic		gi|15222111	178	100	9	-0.0078	-10	251	257	LLDASHR
							-0.0084	-10	67	74	VAINGFGR
							0.0025	2	316	326	TFAEEVNAAFR
							-0.0136	-9	237	250	GTMTTTHSYTGDQR
							0.0164	10	237	250	GTMTTTHSYTGDQR			Oxidation (M)[3]
							-0.0268	-15	298	314	VPTPNVSVVDLVVQVSK
							-0.0268	-15	373	386	VIAWYDNEWGYSQR
							-0.0268	-15	373	386	VIAWYDNEWGYSQR	62	99.963
							-0.0281	-15	335	350	GILDVCDEPLVSVDFR			Carbamidomethyl (C)[6]
							-0.0281	-15	335	350	GILDVCDEPLVSVDFR	63	99.973	Carbamidomethyl (C)[6]
							0.0204	11	298	315	VPTPNVSVVDLVVQVSK
											K
							0.2314	87	34	57	SSSDEFVSFVSFQTSAM
											RSNGGYR
77	Triosephosphate isomerase,chloroplastic	[S. cereale]	gi|1174745	261	100	9	-0.052	-57	182	188	TFDVCFK			Carbamidomethyl	(C)[5]
							-0.0264	-28	49	56	FFVGGNWK
							-0.0535	-50	156	165	AAYALSQNLK
							-0.0303	-25	237	248	TNVSADVASTVR
							-0.0979	-69	166	177	VMACIGELLEER			Carbamidomethyl	(C)[4]
							-0.1058	-74	166	177	VMACIGELLEER			Carbamidomethyl	(C)[4],	Oxidation
							-0.1058	-74	166	177	VMACIGELLEER	77	99.997	Carbamidomethyl	(C)[4],	Oxidation
							-0.1337	-86	266	280	KEDIDGFLVGGASLK
							-0.1292	-81	218	232	VASPEQAQEVHAAVR
							-0.1292	-81	218	232	VASPEQAQEVHAAVR	121	100
							-0.1088	-54	96	113	SSLTDRIEVSAQNTWIGK
							0.0269	9	67	95	LVSDLNAATLESDVDVVVAPPFIYIDQVK
84	putative glycine decarboxylase subunit [Triticum		gi|22204118	162	100	2	-0.0072	-6	43	51	YTSSHEWVK
	aestivum]						-0.0072	-6	43	51	YTSSHEWVK	47	98.582
							0.0123	7	174	190	VKPSSPAELEGLLDSAK
							0.0123	7	174	190	VKPSSPAELEGLLDSAK	106	100
90	RecName: Full=Beta-amylase	Triticum aestivum	gi|3334120	608	100	14	-0.0085	-8	411	418	LFGFTYLR
							-0.0085	-8	411	418	LFGFTYLR	32	0
							-0.0349	-27	384	394	YDATAYNTILR
							-0.0349	-27	384	394	YDATAYNTILR	78	99.995
							-0.1341	-99	72	83	QVFDLVHEAGLK
							0.0077	5	371	383	EGLHVACENALGR			Carbamidomethyl	(C)[7]
							-0.0872	-55	111	124	DVGATDPDIFYTNR
							-0.0872	-55	111	124	DVGATDPDIFYTNR	96	100
							0.0309	20	111	124	DVGATDPDIFYTNR
							-0.0715	-44	333	345	HHASMNFTCAEMR			Carbamidomethyl	(C)[9],	Oxidation
							-0.0904	-56	333	345	HHASMNFTCAEMR			Carbamidomethyl	(C)[9],	Oxidation
							-0.0967	-58	147	160	TAVQMYADYMASFR			Oxidation	(M)[5]
							-0.0859	-51	147	160	TAVQMYADYMASFR			Oxidation	(M)[5,10]
							-0.0671	-38	355	370	SAPEELVQQVLSAGWR
							-0.0031	-2	303	320	VPNHAAELTAGYYNLDDR
							-0.0031	-2	303	320	VPNHAAELTAGYYNLDDR	78	99.995
							-0.0432	-21	439	457	MHANLGHDPSVDPVAPLER
							-0.0432	-21	439	457	MHANLGHDPSVDPVAPLER	58	99.513
							-0.0557	-27	439	457	MHANLGHDPSVDPVAPLER			Oxidation	(M)[1]
							-0.0557	-27	439	457	MHANLGHDPSVDPVAPLER	40	69.065	Oxidation	(M)[1]
							-0.0528	-25	129	146	NIEYLTLGVDDQPLFHGR
							-0.0528	-25	129	146	NIEYLTLGVDDQPLFHGR	81	99.998
							0.008	3	419	438	LSNELLEGQNYATFQTFVEK
							-0.0468	-20	222	242	AGHPEWELPDDAGEYNDTPEK
							-0.0468	-20	222	242	AGHPEWELPDDAGEYNDTPEK	66	99.916
							0.0303	12	303	324	VPNHAAELTAGYYNLDDRDGYR
							0.0303	12	303	324	VPNHAAELTAGYYNLDDRDGYR	14	0
97	Triosephosphate isomerase	T. aestivum	gi|11124572	511	100	12	0.0034	4	5	12	FFVGGNWK	49	99.964
							0.0034	4	5	12	FFVGGNWK
							0.0045	4	114	123	VAYALAQGLK
							0.0375	29	195	206	TNVSPEVAESTR	84	100
							0.0375	29	195	206	TNVSPEVAESTR
							0.0172	13	207	219	IIYGGSVTGASCK			Carbamidomethyl (C)[12]
							0.0521	38	124	135	VIACVGETLEQR	94	100	Carbamidomethyl (C)[4]
							0.0521	38	124	135	VIACVGETLEQR			Carbamidomethyl (C)[4]
							0.0315	23	101	113	SLMGESSEFVGEK	69	100
							0.0315	23	101	113	SLMGESSEFVGEK
							0.0304	21	101	113	SLMGESSEFVGEK	73	100	Oxidation (M)[3]
							0.0304	21	101	113	SLMGESSEFVGEK			Oxidation (M)[3]
							0.0018	1	136	149	EAGSTMAVVAEQTK
							0.003	2	136	149	EAGSTMAVVAEQTK			Oxidation (M)[6]
							0.0304	20	100	113	RSLMGESSEFVGEK
							0.0299	19	100	113	RSLMGESSEFVGEK	4	0	Oxidation (M)[4]
							0.0299	19	100	113	RSLMGESSEFVGEK			Oxidation (M)[4]
							0.0331	18	56	70	LRPEIQVAAQNCWVK	100	100	Carbamidomethyl (C)[12]
							0.0331	18	56	70	LRPEIQVAAQNCWVK			Carbamidomethyl (C)[12]
							0.0337	17	56	71	LRPEIQVAAQNCWVKK			Carbamidomethyl (C)[12]
							0.0396	20	54	70	GKLRPEIQVAAQNCWVK			Carbamidomethyl (C)[14]
							0.0524	19	124	149	VIACVGETLEQREAGSTMAVVAEQTK			Carbamidomethyl (C)[4]
99	Triosephosphate isomerase		gi|357159648	635	100	15	0.0209	23	186	192	TFDVCFK			Carbamidomethyl (C)[5]
							0.0291	30	53	60	FFVGGNWK
							0.0291	30	53	60	FFVGGNWK	50	96.145
							0.0271	25	160	169	AAYALSQNLK
							0.0193	16	159	169	KAAYALSQNLK
							0.0283	22	182	192	EAGKTFDVCFK			Carbamidomethyl (C)[9]
							0.0195	14	106	117	IEVSAQNTWIGK
							0.0355	26	147	158	HVIGEDDQFIGK
							0.0492	35	170	181	VMACIGELLEER			Carbamidomethyl (C)[4]
							0.0492	35	170	181	VMACIGELLEER	66	99.913	Carbamidomethyl (C)[4]
							0.0333	23	170	181	VMACIGELLEER			Carbamidomethyl (C)[4], Oxidation (M)[2]
							0.0333	23	170	181	VMACIGELLEER	61	99.706	Carbamidomethyl (C)[4], Oxidation (M)[2]
							0.0377	25	147	159	HVIGEDDQFIGKK
							0.0377	25	147	159	HVIGEDDQFIGKK	84	99.998
							0.0375	25	285	298	GPDFATICNSVTSK			Carbamidomethyl (C)[8]
							0.0434	29	146	158	RHVIGEDDQFIGK
							0.0436	28	270	284	KEDIDGFLVGGASLK
							0.0436	28	270	284	KEDIDGFLVGGASLK	107	100
							0.0559	35	222	236	VASPEQAQEVHAAVR
							0.0559	35	222	236	VASPEQAQEVHAAVR	112	100
							0.0478	27	253	269	IIYGGSVNAANCAELAK			Carbamidomethyl (C)[12]
							0.0478	27	253	269	IIYGGSVNAANCAELAK	82	99.998	Carbamidomethyl (C)[12]
							-0.0037	-2	170	185	VMACIGELLEEREAGK			Carbamidomethyl (C)[4]
							0.052	29	170	185	VMACIGELLEEREAGK			Carbamidomethyl (C)[4], Oxidation (M)[2]
100	predicted protein	Hordeum vulgare subsp. vulgare	gi|326500100	862	100	21	0.0051	6	253	259	LLDASHR
							0.006	7	68	75	VAINGFGR
							0.0069	8	76	82	IGRNFLR
							0.0043	4	281	290	AVALVLPNLK
							0.0072	6	253	262	LLDASHRDLR
							-0.0738	-53	266	280	AAALNIVPTSTGAAK
							0.0092	7	317	328	KTLAEEVNQAFR
							0.0189	13	389	401	VVDLADIVANQWK
							-0.0146	-9	239	252	GTMTTTHSYTGDQR
							-0.0146	-9	239	252	GTMTTTHSYTGDQR	100	100
							-0.0019	-1	239	252	GTMTTTHSYTGDQR			Oxidation	(M)[3]
							-0.027	-17	264	280	ARAAALNIVPTSTGAAK
							-0.0628	-35	88	105	GDSSPLEVIAINDTGGVK
							-0.0628	-35	88	105	GDSSPLEVIAINDTGGVK	111	100
							0.0109	6	375	388	VIAWYDNEWGYSQR
							0.0109	6	375	388	VIAWYDNEWGYSQR	103	100
							-0.0297	-16	337	352	GILDVCDEPLVSVDFR			Carbamidomethyl	(C)[6]
							-0.0297	-16	337	352	GILDVCDEPLVSVDFR	95	100	Carbamidomethyl	(C)[6]
							-0.0564	-30	300	317	VPTPNVSVVDLVVQVSKK
							0.0039	2	318	336	TLAEEVNQAFRDAAANELK
							0.0039	2	318	336	TLAEEVNQAFRDAAANELK	107	100
							-0.0176	-8	234	252	FGIIKGTMTTTHSYTGDQR			Oxidation	(M)[8]
							-0.0071	-3	353	374	CSDVSSTIDASLSMVMGDDMVK			Carbamidomethyl	(C)[1],	Oxidation
							0.0406	16	83	105	CWHGRGDSSPLEVIAINDTGGVK			Carbamidomethyl	(C)[1]
							0.0779	31	88	112	GDSSPLEVIAINDTGGVKQASHLLK
							0.0613	24	113	137	YDSTLGIFDADVKPVGDNAISVDGK
							0.0613	24	113	137	YDSTLGIFDADVKPVGDNAISVDGK	145	100
							0.0591	22	329	352	DAAANELKGILDVCDEPLVSVDFR			Carbamidomethyl	(C)[14]
4	vacuolar proton-ATPase	Hordeum vulgare subsp. vulgare	gi|11527563	512	100	24	-0.0056	-7	538	543	SVWMMR
							-0.0038	-5	538	543	SVWMMR			Oxidation (M)[4]
							0.0029	3	538	543	SVWMMR			Oxidation (M)[4,5]
							-0.0006	-1	615	621	NLEDEAR
							-0.001	-1	532	537	YCPFYK			Carbamidomethyl (C)[2]
							-0.0016	-2	383	389	LASFYER
14	vacuolar proton-ATPase subunit A [Triticum aestivum]		gi|90025017	281	100	25	-0.0064	-8	538	543	SVWMMR
							0.0163	19	615	621	NLEDEAR
							0.01	11	383	389	LASFYER
							-0.0475	-54	122	130	GVSVPALDK
							0.0154	17	576	582	MGDLFYR
							0.0178	20	114	121	SGDVYIPR
							0.0122	13	576	582	MGDLFYR			Oxidation (M)[1]
							0.0122	13	576	582	MGDLFYR			Oxidation (M)[1]
							0.0452	45	16	23	ESEYGYVR
							0.0548	53	393	401	VQCLGSPDR			Carbamidomethyl (C)[3]
							0.0339	31	469	477	FDPGFIDMR
							0.0224	20	469	477	FDPGFIDMR			Oxidation (M)[8]
							0.0224	20	469	477	FDPGFIDMR	7	0	Oxidation (M)[8]
							-0.0684	-60	383	392	LASFYERAGK
							0.0464	39	605	614	LYDDLTTGFR
							0.0464	39	605	614	LYDDLTTGFR	30	0
							0.0526	42	221	232	LAADTPLLTGQR
							0.0526	42	221	232	LAADTPLLTGQR	8	0
							0.0416	32	46	57	VGHDSLIGEIIR
							0.0416	32	46	57	VGHDSLIGEIIR
							0.0611	46	458	468	YSTALEGYYEK
							0.0661	43	310	324	TTLVANTSNMPVAAR
							0.0157	10	310	324	TTLVANTSNMPVAAR			Oxidation (M)[10]
							0.1461	87	340	354	DMGYNVSMMADSTSR			Oxidation (M)[2]
							0.071	42	340	354	DMGYNVSMMADSTSR			Oxidation (M)[2,8]
							0.0618	36	266	280	YSNSDTVVYVGCGER			Carbamidomethyl (C)[12]
							0.0618	36	266	280	YSNSDTVVYVGCGER	22	0	Carbamidomethyl (C)[12]
							0.0491	28	325	339	EASIYTGITIAEYFR
							0.0542	31	544	558	NIIHFNTLANQAVER
							0.0542	31	544	558	NIIHFNTLANQAVER
							0.0625	34	366	382	LAEMPADSGYPAYLASR
							0.0368	20	366	382	LAEMPADSGYPAYLASR			Oxidation (M)[4]
							0.0694	33	7	23	MTTFEEGERESEYGYVR
							0.0008	0	583	601	LVSQKFEDPAEGEDVLIA
											K
							0.0668	32	482	499	EVLQREDDLNEIVQLVGK
							0.1556	74	7	23	MTTFEEGERESEYGYVR			Oxidation (M)[1]
							0.0205	9	24	45	KVSGPVVVADGMGGAA			Oxidation (M)[12,17]
											MYELVR
							0.0991	37	58	82	LEGDSATIQVYEETAGLT
											VNDPVLR
24	ATP synthase beta subunit	T. aestivum	gi|3334120	911	100	18	-0.0025	-2	411	418	LFGFTYLR
							-0.0025	-2	411	418	LFGFTYLR	51	97.068
							0.0447	34	384	394	YDATAYNTILR
							0.0447	34	384	394	YDATAYNTILR	97	100
							-0.0586	-41	458	469	SKPEMPIEMILK
							-0.0288	-20	371	383	EGLHVACENALGR			Carbamidomethyl	(C)[7]
							-0.0288	-20	371	383	EGLHVACENALGR	104	100	Carbamidomethyl	(C)[7]
							-0.0887	-62	458	469	SKPEMPIEMILK			Oxidation	(M)[5]
							-0.057	-39	458	469	SKPEMPIEMILK			Oxidation	(M)[5,9]
							-0.0037	-2	275	287	ILDEANKVFLGCR			Carbamidomethyl	(C)[12]
							-0.0037	-2	275	287	ILDEANKVFLGCR	79	99.996	Carbamidomethyl	(C)[12]
							-0.0045	-3	111	124	DVGATDPDIFYTNR
							-0.0045	-3	111	124	DVGATDPDIFYTNR	121	100
							-0.0174	-11	333	345	HHASMNFTCAEMR			Carbamidomethyl	(C)[9],	Oxidation
							-0.0559	-34	333	345	HHASMNFTCAEMR			Carbamidomethyl	(C)[9],	Oxidation
							-0.0185	-11	243	256	TQFFKDNGTYLTEK
							-0.0286	-16	475	489	LEPFPFDKNTDLPVK
							-0.0457	-26	355	370	SAPEELVQQVLSAGWR
							0.0031	2	303	320	VPNHAAELTAGYYNLDDR
							-0.0098	-5	439	457	MHANLGHDPSVDPVAPLER
							-0.0098	-5	439	457	MHANLGHDPSVDPVAPLER	102	100
							0.0012	1	439	457	MHANLGHDPSVDPVAPLER			Oxidation	(M)[1]
							0.0012	1	439	457	MHANLGHDPSVDPVAPLER	69	99.959	Oxidation	(M)[1]
							0.0232	11	129	146	NIEYLTLGVDDQPLFHGR
							0.0232	11	129	146	NIEYLTLGVDDQPLFHGR	110	100
							0.0676	29	419	438	LSNELLEGQNYATFQTFVEK
							0.0637	27	222	242	AGHPEWELPDDAGEYNDTPEK
							0.0637	27	222	242	AGHPEWELPDDAGEYNDTPEK	103	100
							-0.2068	-86	39	60	KLTEAGVDGVMIDVWWGLVEGK
							0.0974	39	303	324	VPNHAAELTAGYYNLDDRDGYR
							0.0693	26	371	394	EGLHVACENALGRYDATAYNTILR			Carbamidomethyl	(C)[7]
25	RuBisCO large subunit-binding protein subunit beta, chloroplastic		gi|2493650	1030	100	20	-0.0364	-42	401	407	ALCYPLK			Carbamidomethyl	(C)[3]
							-0.0096	-10	126	134	GVVTLEEGR
							-0.0229	-22	400	407	RALCYPLK			Carbamidomethyl	(C)[4]
							-0.0066	-6	125	134	KGVVTLEEGR
							0.0574	49	164	172	MTTEYENCK			Carbamidomethyl	(C)[8]
							0.0303	24	458	468	CCLEHAASVAK			Carbamidomethyl	(C)[1,2]
							-0.1183	-92	185	195	DLINVLEEAIR
							0.0028	2	185	195	DLINVLEEAIR
							0.0028	2	185	195	DLINVLEEAIR	93	100
							-0.084	-65	401	411	ALCYPLKLIAK			Carbamidomethyl	(C)[3]
							-0.1254	-96	60	72	VIAAGANPVQITR
							0.0101	8	60	72	VIAAGANPVQITR
							0.0101	8	60	72	VIAAGANPVQITR	97	100
							0.0031	2	226	237	ICAIKAPGFGER			Carbamidomethyl	(C)[2]
							-0.1234	-82	151	163	GYISPYFVTDSEK
							-0.1234	-82	151	163	GYISPYFVTDSEK	85	100
							-0.1467	-95	13	26	EVELEDPVENIGAK
							0.0077	5	13	26	EVELEDPVENIGAK
							-0.1128	-67	304	317	NLIEAAEQDYEKEK
							-0.0879	-52	358	374	AAVEEGIVVGGGCTLLR			Carbamidomethyl	(C)[13]
							-0.0879	-52	358	374	AAVEEGIVVGGGCTLLR	175	100	Carbamidomethyl	(C)[13]
							-0.0899	-47	135	150	SSENNLYVVEGMQFER
							-0.0899	-47	135	150	SSENNLYVVEGMQFER	132	100
							-0.1143	-60	135	150	SSENNLYVVEGMQFER			Oxidation	(M)[12]
							-0.1143	-60	135	150	SSENNLYVVEGMQFER	62	99.825	Oxidation	(M)[12]
							-0.093	-48	281	298	ESTTIVGDGSTQEEVTKR
							-0.093	-48	281	298	ESTTIVGDGSTQEEVTKR	109	100
							-0.0879	-41	325	345	LAGGVAVIQVGAQTETELKEK
							-0.0681	-28	35	59	TNDLAGDGTTTSVVLAQGLIAEGVK
							-0.0681	-28	35	59	TNDLAGDGTTTSVVLAQGLIAEGVK	160	100
							-0.0403	-16	432	454	FGYNAATGQYEDLMAAGIIDPTK
							-0.0212	-9	432	454	FGYNAATGQYEDLMAAGIIDPTK			Oxidation	(M)[14]
							-0.0098	-4	151	172	GYISPYFVTDSEKMTTEYENCK			Carbamidomethyl	(C)[21],	Oxidation
51	hypothetical protein SORBIDRAFT_02g029250	Sorghum bicolor	gi|242049774	150	100	2	-0.0434	-34	153	162	FMPEMMDKVR
							-0.0509	-39	153	162	FMPEMMDKVR			Oxidation	(M)[2]
							-0.0509	-39	153	162	FMPEMMDKVR	15	0	Oxidation	(M)[5]
							-0.0638	-48	153	162	FMPEMMDKVR			Oxidation	(M)[2,5]
							-0.0638	-48	153	162	FMPEMMDKVR	11	0	Oxidation	(M)[2,5]
							-0.0682	-51	153	162	FMPEMMDKVR			Oxidation	(M)[2,5,6]
							-0.1072	-53	6	24	IAPSMLSSDFANLASEAER
							0.1219	61	6	24	IAPSMLSSDFANLASEAER
							-0.0408	-20	6	24	IAPSMLSSDFANLASEAER			Oxidation	(M)[5]
							-0.0408	-20	6	24	IAPSMLSSDFANLASEAER	126	100	Oxidation	(M)[5]
67	Nucleoside diphosphate kinase		gi|357147440	274	100	4	-0.0038	-4	18	26	GLIGEVISR
							-0.0038	-4	18	26	GLIGEVISR	39	51.534
							-0.004	-4	105	113	GDFAVDIGR
							-0.004	-4	105	113	GDFAVDIGR	51	97.343
							0.0395	25	89	104	IIGATNPLASEPGTIR
							0.0395	25	89	104	IIGATNPLASEPGTIR	103	100
							0.0572	33	88	104	KIIGATNPLASEPGTIR
							0.0572	33	88	104	KIIGATNPLASEPGTIR	55	98.713
78	vacuolar proton-ATPase	Hordeum vulgare subsp. vulgare	gi|11527563	512	100	24	-0.0056	-7	538	543	SVWMMR
							-0.0038	-5	538	543	SVWMMR			Oxidation (M)[4]
							0.0029	3	538	543	SVWMMR			Oxidation (M)[4,5]
							-0.0006	-1	615	621	NLEDEAR
							-0.001	-1	532	537	YCPFYK			Carbamidomethyl (C)[2]
							-0.0016	-2	383	389	LASFYER
							-0.0591	-67	122	130	GVSVPALDK
							-0.0027	-3	576	582	MGDLFYR
							-0.0018	-2	114	121	SGDVYIPR
							-0.0023	-3	576	582	MGDLFYR			Oxidation (M)[1]
							0.0109	11	16	23	ESEYGYVR
							-0.0016	-2	393	401	VQCLGSPDR			Carbamidomethyl (C)[3]
							-0.0004	0	469	477	FDPGFIDMR
							-0.0004	0	469	477	FDPGFIDMR	34	73.558
							0.0054	5	469	477	FDPGFIDMR			Oxidation (M)[8]
							-0.0035	-3	221	232	LAADTPLLTGQR
							-0.0035	-3	221	232	LAADTPLLTGQR	34	70.671
							-0.0059	-5	46	57	VGHDSLIGEIIR
							0.0184	14	458	468	YSTALEGYYEK
							-0.0064	-5	202	212	EFTMLHTWPVR
							0.0011	1	202	212	EFTMLHTWPVR			Oxidation (M)[4]
							-0.0075	-5	310	324	TTLVANTSNMPVAAR
							0.0139	9	310	324	TTLVANTSNMPVAAR			Oxidation (M)[10]
							-0.0082	-5	340	354	DMGYNVSMMADSTSR
							0.0474	28	340	354	DMGYNVSMMADSTSR			Oxidation (M)[2]
							0.0764	45	340	354	DMGYNVSMMADSTSR			Oxidation (M)[2,8]
							0.0003	0	266	280	YSNSDTVVYVGCGER			Carbamidomethyl (C)[12]
							0.0003	0	266	280	YSNSDTVVYVGCGER	102	100	Carbamidomethyl (C)[12]
							-0.0141	-8	325	339	EASIYTGITIAEYFR
							-0.0193	-11	366	382	LAEMPADSGYPAYLASR
							-0.0193	-11	366	382	LAEMPADSGYPAYLASR	79	100
							0.0041	2	366	382	LAEMPADSGYPAYLASR			Oxidation (M)[4]
							-0.0153	-7	515	531	LLREDYLAQNAFTPYDK
							-0.0212	-10	25	45	VSGPVVVADGMGGAAM
											YELVR
							-0.0051	-2	25	45	VSGPVVVADGMGGAAM			Oxidation (M)[11]
											YELVR
							0.0078	4	482	499	EVLQREDDLNEIVQLVGK
							0.0078	4	482	499	EVLQREDDLNEIVQLVGK
							-0.0171	-8	24	45	KVSGPVVVADGMGGAA
											MYELVR
							0.0183	8	24	45	KVSGPVVVADGMGGAA			Oxidation (M)[12]
											MYELVR
							0.0134	5	58	82	LEGDSATIQVYEETAGLT
											VNDPVLR
							0.0134	5	58	82	LEGDSATIQVYEETAGLT	53	99.671
											VNDPVLR
89	vacuolar proton-ATPase [Hordeum vulgare subsp.vulgare]		gi|11527563	512	100	24	-0.0056	-7	538	543	SVWMMR
							-0.0038	-5	538	543	SVWMMR			Oxidation (M)[4]
							0.0029	3	538	543	SVWMMR			Oxidation (M)[4,5]
							-0.0006	-1	615	621	NLEDEAR
							-0.001	-1	532	537	YCPFYK			Carbamidomethyl (C)[2]
							-0.0016	-2	383	389	LASFYER
							-0.0591	-67	122	130	GVSVPALDK
							-0.0027	-3	576	582	MGDLFYR
							-0.0018	-2	114	121	SGDVYIPR
							-0.0023	-3	576	582	MGDLFYR			Oxidation (M)[1]
							0.0109	11	16	23	ESEYGYVR
							-0.0016	-2	393	401	VQCLGSPDR			Carbamidomethyl (C)[3]
							-0.0004	0	469	477	FDPGFIDMR
							-0.0004	0	469	477	FDPGFIDMR	34	73.558
							0.0054	5	469	477	FDPGFIDMR			Oxidation (M)[8]
							-0.0035	-3	221	232	LAADTPLLTGQR
							-0.0035	-3	221	232	LAADTPLLTGQR	34	70.671
							-0.0059	-5	46	57	VGHDSLIGEIIR
							0.0184	14	458	468	YSTALEGYYEK
							-0.0064	-5	202	212	EFTMLHTWPVR
							0.0011	1	202	212	EFTMLHTWPVR			Oxidation (M)[4]
							-0.0075	-5	310	324	TTLVANTSNMPVAAR
							0.0139	9	310	324	TTLVANTSNMPVAAR			Oxidation (M)[10]
							-0.0082	-5	340	354	DMGYNVSMMADSTSR
							0.0474	28	340	354	DMGYNVSMMADSTSR			Oxidation (M)[2]
							0.0764	45	340	354	DMGYNVSMMADSTSR			Oxidation (M)[2,8]
							0.0003	0	266	280	YSNSDTVVYVGCGER			Carbamidomethyl (C)[12]
							0.0003	0	266	280	YSNSDTVVYVGCGER	102	100	Carbamidomethyl (C)[12]
							-0.0141	-8	325	339	EASIYTGITIAEYFR
							-0.0193	-11	366	382	LAEMPADSGYPAYLASR
							-0.0193	-11	366	382	LAEMPADSGYPAYLASR	79	100
							0.0041	2	366	382	LAEMPADSGYPAYLASR			Oxidation (M)[4]
							-0.0153	-7	515	531	LLREDYLAQNAFTPYDK
							-0.0212	-10	25	45	VSGPVVVADGMGGAAM
											YELVR
							-0.0051	-2	25	45	VSGPVVVADGMGGAAM			Oxidation (M)[11]
											YELVR
							0.0078	4	482	499	EVLQREDDLNEIVQLVGK
							0.0078	4	482	499	EVLQREDDLNEIVQLVGK
							-0.0171	-8	24	45	KVSGPVVVADGMGGAA
											MYELVR
							0.0183	8	24	45	KVSGPVVVADGMGGAA			Oxidation (M)[12]
											MYELVR
							0.0134	5	58	82	LEGDSATIQVYEETAGLT
											VNDPVLR
							0.0134	5	58	82	LEGDSATIQVYEETAGLT	53	99.671
											VNDPVLR
58	chitinase 2 [Triticum aestivum]		gi|18146827	113	100	5	0.0227	25	93	100	NDAACLAR			Carbamidomethyl (C)[5]
							0.0227	25	93	100	NDAACLAR	7	0	Carbamidomethyl (C)[5]
							-0.0476	-27	189	204	GPIQLTHNYNYGPAGR
							-0.0476	-27	189	204	GPIQLTHNYNYGPAGR	73	99.998
							-0.05	-24	62	82	CQSQCTGCGGGGGGVA			Carbamidomethyl (C)[1,5,8]
											SIVSR
							-0.05	-24	62	82	CQSQCTGCGGGGGGVA			Carbamidomethyl (C)[1,5,8]
											SIVSR
							0.0615	25	162	183	QEQGSPPSYCDQSADW			Carbamidomethyl (C)[10,18]
											PCAPGK
							-0.1472	-53	39	61	CADCLCCSQFGFCGTTS			Carbamidomethyl (C)[1,4,6,7,13,20]
											DYCGPR
							-0.1472	-53	39	61	CADCLCCSQFGFCGTTS	5	0	Carbamidomethyl (C)[1,4,6,7,13,20]
											DYCGPR
68	predicted protein	[Hordeum vulgare subsp. vulgare]	gi|326517272	293	100	9	0.0667	66	58	65	TLPENDCR			Carbamidomethyl	(C)[7]
							0.0667	66	58	65	TLPENDCR	37	25.214	Carbamidomethyl	(C)[7]
							0.06	57	100	108	MTYASTNEK
							0.0264	21	98	108	SKMTYASTNEK			Oxidation	(M)[3]
							0.0421	32	29	38	FITYRLENQK
							-0.0038	-3	84	95	IFYIFWSPDTAK
							0.1005	66	1	15	MANASSGAGIHDDCK			Carbamidomethyl	(C)[14]
							-0.0146	-8	66	81	FAVFDFDFTTPEDVPK
							-0.0146	-8	66	81	FAVFDFDFTTPEDVPK	110	100
							0.0557	22	112	134	TLDGIQIEMQATDPSEISLDVIK			Oxidation	(M)[9]
							0.0694	25	112	136	TLDGIQIEMQATDPSEISLDVIKER
							0.0896	32	112	136	TLDGIQIEMQATDPSEISLDVIKER			Oxidation	(M)[9]
							0.0896	32	112	136	TLDGIQIEMQATDPSEISLDVIKER	66	99.9	Oxidation	(M)[9]
1	ribulose-1,5-bisphosphate carboxylase/oxygenase large subunit	T. monococcum	gi|61378618	969	100	30	-0.0023	-3	140	146	IPPTYSK
							0.0038	5	440	446	EGNEIIR
							0.0075	8	306	312	NHGMHFR
							0.0047	5	296	303	AMHAVIDR
							0.0055	6	306	312	NHGMHFR			Oxidation (M)[4]
							0.0048	5	296	303	AMHAVIDR			Oxidation (M)[2]
							0.0006	1	432	439	NEGRDLAR
							-0.0014	-1	9	18	AGVGFQAGVK
							0.0066	7	228	236	SQAETGEIK
							0.0073	8	188	194	ACYECLR			Carbamidomethyl (C)[2,5]
							0.0056	6	132	139	ALRLEDLR
							0.0022	2	33	41	DTDILAAFR	63	99.577
							0.0022	2	33	41	DTDILAAFR
							0.0166	16	351	358	DDFIEKDR
							0.007	6	422	431	VALEACVQAR	57	98.421	Carbamidomethyl (C)[6]
							0.007	6	422	431	VALEACVQAR			Carbamidomethyl (C)[6]
							0.0847	72	304	312	QKNHGMHFR			Oxidation (M)[6]
							0.0059	5	286	295	DNGLLLHIHR	60	99.163
							0.0059	5	286	295	DNGLLLHIHR
							0.0073	6	218	227	FVFCAEAIYK	47	84.242	Carbamidomethyl (C)[4]
							0.0073	6	218	227	FVFCAEAIYK			Carbamidomethyl (C)[4]
							0.0062	5	9	21	AGVGFQAGVKDYK
							0.0113	8	22	32	LTYYTPEYETK	48	85.055
							0.0113	8	22	32	LTYYTPEYETK
							0.0097	7	135	146	LEDLRIPPTYSK
							0.0076	5	202	213	DDENVNSQPFMR	91	100
							0.0076	5	202	213	DDENVNSQPFMR
							0.0098	7	147	159	TFQGPPHGIQVER	91	100
							0.0098	7	147	159	TFQGPPHGIQVER
							0.0193	13	320	334	MSGGDHIHSGTVVGK
							0.0166	11	320	334	MSGGDHIHSGTVVGK			Oxidation (M)[1]
							0.0084	6	216	227	DRFVFCAEAIYK			Carbamidomethyl (C)[6]
							0.0084	6	464	476	AIKFEFEPVDTID	74	99.969
							0.0084	6	464	476	AIKFEFEPVDTID
							0.0135	9	451	463	WSPELAAACEVWK			Carbamidomethyl (C)[9]
							0.0015	1	147	161	TFQGPPHGIQVERDK
							0.0183	10	317	334	ALRMSGGDHIHSGTVVGK			Oxidation (M)[4]
							0.0021	1	237	253	GHYLNATAGTCEEMIKR			Carbamidomethyl (C)[11]
							0.0126	6	237	253	GHYLNATAGTCEEMIKR			Carbamidomethyl (C)[11], Oxidation (M)[14]
							0.0007	0	195	213	GGLDFTKDDENVNSQPFMR	119	100
							0.0007	0	195	213	GGLDFTKDDENVNSQPFMR
							0.0059	3	195	213	GGLDFTKDDENVNSQPFMR	25	0	Oxidation (M)[18]
							0.0059	3	195	213	GGLDFTKDDENVNSQPFMR			Oxidation (M)[18]
							-0.0029	-1	22	41	LTYYTPEYETKDTDILAAFR
							0.0003	0	42	79	VSPQPGVPPEEAGAAVAAESSTGTWTTVWTDGLTSLDR
9	RecName: Full=RuBisCO large subunit-binding protein		gi|134102	539	100	28	-0.004	-5	365	371	LAERIAK
	subunit alpha, chloroplastic; AltName: Full=60 kDa						0.0268	28	393	400	QLRIEDAK
	chaperonin subunit alpha; AltName: Full=CPN-60						0.0079	8	49	58	VVNDGVTIAR
	alpha; Flags: Precursor						0.0095	9	211	219	SIVEFENAR
							0.0095	9	211	219	SIVEFENAR	25	0
							0.0175	15	24	35	LANAVGVTLGPR
							0.0173	13	123	133	TVQGLIEELER
							0.0272	21	381	392	VGATTETELEDR
							0.0276	20	123	134	TVQGLIEELERK
							0.0191	13	36	48	GRNVVLDEYGNPK
							0.0641	43	198	210	GYISPQFVTNLEK
							0.0274	18	232	244	EIIPLLEQTTQLR
							0.0274	18	232	244	EIIPLLEQTTQLR	22	0
							0.0294	18	269	284	GIINVAAIKAPSFGER
							0.0294	18	269	284	GIINVAAIKAPSFGER	20	0
							0.0309	18	119	133	GIDKTVQGLIEELER
							0.0309	18	119	133	GIDKTVQGLIEELER	34	77.993
							0.09	53	473	486	ESEWEMGYNAMTDK			Oxidation (M)[6]
							0.0372	22	81	97	TNDSAGDGTTTACVLAR			Carbamidomethyl (C)[13]
							0.0309	18	59	75	AIELANPMENAGAALIR
							0.0309	18	59	75	AIELANPMENAGAALIR	44	97.814
							0.0403	23	59	75	AIELANPMENAGAALIR			Oxidation (M)[8]
							0.0403	23	59	75	AIELANPMENAGAALIR	29	30.569	Oxidation (M)[8]
							0.0555	31	287	303	AVLQDIAIVTGAEYLAK
							0.0322	17	304	321	DLGLLVENATVDQLGTAR
							0.0322	17	304	321	DLGLLVENATVDQLGTAR	58	99.93
							0.0488	26	286	303	KAVLQDIAIVTGAEYLAK
							0.0872	44	431	447	ETIEDHDERLGADIIQK
							0.0343	17	352	368	ELSETDSIYDSEKLAER
							0.0385	19	304	322	DLGLLVENATVDQLGTAR
											K
							0.1196	59	15	35	AALQAGVEKLANAVGVTL
											GPR
							0.0407	19	227	244	ITSIKEIIPLLEQTTQLR
							0.0407	19	227	244	ITSIKEIIPLLEQTTQLR	64	99.979
							0.0369	16	38	58	NVVLDEYGNPKVVNDGV
											TIAR
							0.0337	15	59	80	AIELANPMENAGAALIRE			Oxidation (M)[8]
											VASK
							0.1043	45	448	470	ALQAPASLIANNAGVEGE
											VVIEK
							0.0451	18	323	345	ITIHQTTTTLIADAASKDEI
											QAR
12	putative chloroplast protease	Oryza sativa Japonica Group	gi|52075839	299	100	14	-0.0295	-36	184	190	GRTEILK
							0.0017	2	119	129	GTGIGGGNDER
							-0.0184	-17	439	447	ETLSGDEFR
							-0.0483	-43	174	183	QVSVDVPDVR
							0.0682	57	388	397	MMARNSMSEK			Oxidation (M)[1]
							-0.0021	-2	158	170	ADILDSALLRPGR
							-0.0021	-2	158	170	ADILDSALLRPGR	16	0
							-0.1411	-98	42	56	IPKGVLLVGPPGTGK
							0.0112	7	448	461	AILSEFTEIPVENR
							0.0112	7	448	461	AILSEFTEIPVENR	75	99.998
							0.0299	16	158	173	ADILDSALLRPGRFDR
							0.0299	16	158	173	ADILDSALLRPGRFDR	2	0
							-0.0008	0	301	316	GLTWFIPMDDPTLISR
							0.0384	20	301	316	GLTWFIPMDDPTLISR			Oxidation (M)[8]
							0.0288	15	100	116	ENAPCIVFVDEIDAVGR			Carbamidomethyl (C)[5]
							0.0288	15	100	116	ENAPCIVFVDEIDAVGR	65	99.981	Carbamidomethyl (C)[5]
							0.0245	12	431	447	IVEVLLEKETLSGDEFR
							0.0245	12	431	447	IVEVLLEKETLSGDEFR	24	0
							0.0346	16	98	116	AKENAPCIVFVDEIDAVG			Carbamidomethyl (C)[7]
											R
							0.0346	16	98	116	AKENAPCIVFVDEIDAVG	24	0	Carbamidomethyl (C)[7]
											R
							0.0371	17	211	232	TPGFSGADLANLLNEAAI
20	Ribulose-1,5-bisphosphate carboxylase/oxygenase large subunit	T. monococcum	gi|61378618	721	100	25	-0.0136	-17	140	146	IPPTYSK
							0.0069	8	440	446	EGNEIIR
							0.0029	3	296	303	AMHAVIDR
							0.0067	7	306	312	NHGMHFR			Oxidation (M)[4]
							0.006	6	296	303	AMHAVIDR			Oxidation (M)[2]
							0.0026	3	432	439	NEGRDLAR
							-0.0251	-27	9	18	AGVGFQAGVK
							0.011	11	188	194	ACYECLR			Carbamidomethyl (C)[2,5]
							0.0043	4	132	139	ALRLEDLR
							0.0044	4	33	41	DTDILAAFR	50	92.279
							0.0044	4	33	41	DTDILAAFR
							0.0094	8	422	431	VALEACVQAR	31	0	Carbamidomethyl (C)[6]
							0.0094	8	422	431	VALEACVQAR			Carbamidomethyl (C)[6]
							0.0861	74	304	312	QKNHGMHFR			Oxidation (M)[6]
							0.0092	8	286	295	DNGLLLHIHR	67	99.834
							0.0092	8	286	295	DNGLLLHIHR
							0.0127	10	218	227	FVFCAEAIYK			Carbamidomethyl (C)[4]
							0.009	7	436	446	DLAREGNEIIR
							0.0046	3	9	21	AGVGFQAGVKDYK
							0.014	10	22	32	LTYYTPEYETK	38	0
							0.014	10	22	32	LTYYTPEYETK
							0.0148	10	135	146	LEDLRIPPTYSK	10	0
							0.0148	10	135	146	LEDLRIPPTYSK
							0.0157	11	202	213	DDENVNSQPFMR
							0.01	7	147	159	TFQGPPHGIQVER	86	99.998
							0.01	7	147	159	TFQGPPHGIQVER
							0.0135	9	216	227	DRFVFCAEAIYK			Carbamidomethyl (C)[6]
							0.016	11	464	476	AIKFEFEPVDTID	77	99.982
							0.016	11	464	476	AIKFEFEPVDTID
							0.0212	14	451	463	WSPELAAACEVWK			Carbamidomethyl (C)[9]
							0.01	6	147	161	TFQGPPHGIQVERDK
							0.0017	1	195	213	GGLDFTKDDENVNSQPFMR	132	100
							0.0017	1	195	213	GGLDFTKDDENVNSQPFMR
							0.0083	4	195	213	GGLDFTKDDENVNSQPFMR	22	0	Oxidation (M)[18]
							0.0083	4	195	213	GGLDFTKDDENVNSQPFMR			Oxidation (M)[18]
							0.0051	2	22	41	LTYYTPEYETKDTDILAAFR
30	ribulose-1,5-bisphosphate carboxylase activase		gi|37783283	226	100	10	0.0063	7	79	85	VYDDEVR
	[Triticum aestivum]						0.0013	1	30	36	FYWAPTR
							0.0749	78	37	44	DDRIGVCK			Carbamidomethyl (C)[7]
							0.0038	4	79	86	VYDDEVRK
							0.0052	5	105	114	DGPVTFEQPK
							0.0002	0	30	39	FYWAPTRDDR
							0.0024	1	45	59	GIFQTDNVSDESVVK
							-0.028	-15	60	76	IVDTFPGQSIDFFGALR
							-0.028	-15	60	76	IVDTFPGQSIDFFGALR	99	100
							-0.0432	-21	120	136	LLEYGHMLVQEQDNVKR
							-0.0432	-21	5	23	VPIVVTGNDFSTLYAPLIR
							-0.0432	-21	5	23	VPIVVTGNDFSTLYAPLIR	53	99.663
							0.0149	7	120	136	LLEYGHMLVQEQDNVKR			Oxidation (M)[7]
32	ferredoxin-NADP(H) oxidoreductase	Triticum aestivum	gi|20302471	254	100	14	0.0071	9	268	274	VDYAISR
							-0.0829	-87	275	283	EETNAAGEK
							-0.0829	-87	275	283	EETNAAGEK
							-0.1183	-97	71	80	FRPKEPYVGK
							-0.0252	-20	344	353	KSEQWNVEVY
							-0.1068	-82	319	330	GIDEIMIPLASK			Oxidation	(M)[6]
							-0.0751	-57	157	168	LVYTNDAGEVVK
							-0.1112	-81	304	314	DNTYVYMCGLK			Carbamidomethyl	(C)[8],	Oxidation
							0.035	25	223	232	MFFEKYEDYK			Oxidation	(M)[1]
							-0.1242	-85	156	168	RLVYTNDAGEVVK
							-0.1119	-73	262	274	APDNFRVDYAISR
							-0.0904	-56	133	148	LYSIASSALGDFGDAK
							-0.0904	-56	133	148	LYSIASSALGDFGDAK	97	100
							-0.0975	-56	268	283	VDYAISREETNAAGEK
							-0.0614	-31	199	217	DPNATIIMLATGTGIAPFR			Oxidation	(M)[8]
							-0.0614	-31	199	217	DPNATIIMLATGTGIAPFR	58	99.714	Oxidation	(M)[8]
							0.0586	23	169	192	GVCSNFLCDLKPGADVNITGPVGK			Carbamidomethyl	(C)[3,8]
34	RecName: Full=Ribulose-phosphate 3-epimerase,		gi|2833386	237	100	4	-0.0036	-4	266	272	DYAEAIK
	chloroplastic; AltName: Full=Pentose-5-phosphate						-0.0043	-3	60	75	SDIIVSPSILSANFAK
	3-epimerase; Short=PPE; AltName: Full=R5P3E;						-0.0043	-3	60	75	SDIIVSPSILSANFAK	84	100
	Short=RPE; Flags: Precursor						-0.0119	-7	247	265	VIEAGANALVAGSAVFGA
											K
							-0.0119	-7	247	265	VIEAGANALVAGSAVFGA	133	100
											K
							-0.0083	-4	82	99	AVELAGCDWIHVDVMDG			Carbamidomethyl (C)[7], Oxidation (M)[15]
											R
38	predicted protein [Hordeum vulgare subsp. vulgare]		gi|326487308	984	100	16	-0.0117	-12	203	210	VPFLFTVK
							-0.0117	-12	203	210	VPFLFTVK	65	99.909
							-0.045	-36	85	94	RLTFDEIQSK
							-0.045	-36	85	94	RLTFDEIQSK	52	98.297
							-0.0242	-18	130	140	FCLEPTSFTVK			Carbamidomethyl (C)[2]
							-0.0359	-25	129	140	KFCLEPTSFTVK			Carbamidomethyl (C)[3]
							-0.0474	-30	242	258	GGSTGYDNAVALPAGGR
							-0.0474	-30	242	258	GGSTGYDNAVALPAGGR	88	100
							-0.0875	-50	186	202	DGIDYAAVTVQLPGGER
							-0.0875	-50	186	202	DGIDYAAVTVQLPGGER	151	100
							-0.0846	-48	240	258	GRGGSTGYDNAVALPAG
											GR
							-0.1177	-54	101	121	GTGTANQCPTIDGGVDS			Carbamidomethyl (C)[8]
											FPFK
							-0.1177	-54	101	121	GTGTANQCPTIDGGVDS	151	100	Carbamidomethyl (C)[8]
											FPFK
							-0.0786	-35	161	181	LTYTLDEMEGPLEVGAD
											GTLK
							-0.0982	-43	211	231	QLVATGKPESFSGPFLVP
											SYR
							-0.0982	-43	211	231	QLVATGKPESFSGPFLVP	155	100
											SYR
							-0.0996	-43	182	202	FEEKDGIDYAAVTVQLPG
											GER
							-0.0996	-43	182	202	FEEKDGIDYAAVTVQLPG	8	0
											GER
							-0.0979	-40	242	266	GGSTGYDNAVALPAGGR
											GDEEELAK
							-0.0744	-29	286	310	SKPETGEVIGVFESVQPS
											DTDLGAK
							-0.0744	-29	286	310	SKPETGEVIGVFESVQPS	156	100
											DTDLGAK
							-0.0921	-34	186	210	DGIDYAAVTVQLPGGER
											VPFLFTVK
							-0.0286	-10	161	185	LTYTLDEMEGPLEVGAD
											GTLKFEEK
							-0.0796	-28	161	185	LTYTLDEMEGPLEVGAD			Oxidation (M)[8]
											GTLKFEEK
							-0.0769	-27	286	313	SKPETGEVIGVFESVQPS
											DTDLGAKAPK
41	Putative photosystem II stability/assembly factor HCF136, chloroplast	O. sativa Japonica Group	gi|54291349	359	100	6	0.0997	91	345	354	GFGILDVGYR	50	94.374
							0.0997	91	345	354	GFGILDVGYR
							0.0979	89	289	298	ADGGLWLLVR
							0.0847	62	212	224	AAVQETVSATLNR	55	98.137
							0.0847	62	212	224	AAVQETVSATLNR
							0.0826	54	125	137	SIPSAEDEDFNYR	115	100
							0.0826	54	125	137	SIPSAEDEDFNYR
							0.0669	42	355	370	SKDEAWAAGGSGVLLK
							-0.0013	-1	225	245	TVSSGISGASYYTGTFNTVNR	113	100
							-0.0013	-1	225	245	TVSSGISGASYYTGTFNTVNR
44	33kDa oxygen evolving protein of photosystem II	T. aestivum	gi|21844	476	100	8	0.0121	10	85	94	RLTFDEIQSK
							0.0121	10	85	94	RLTFDEIQSK	78	100
							0.0076	6	130	140	FCLEPTSFTVK			Carbamidomethyl (C)[2]
							0.0396	28	314	325	IQGVWYAQLESN
							0.0021	1	129	140	KFCLEPTSFTVK			Carbamidomethyl (C)[3]
							-0.0053	-3	186	202	DGIDYAAVTVQLPGGER
							-0.0053	-3	186	202	DGIDYAAVTVQLPGGER	144	100
							0.0217	10	101	121	GTGTANQCPTIDGGVDSFPFK			Carbamidomethyl (C)[8]
							0.0217	10	101	121	GTGTANQCPTIDGGVDSFPFK	155	100	Carbamidomethyl (C)[8]
							-0.1111	-48	211	230	QLVATGKPESFRPFLVPSYR
							-0.0264	-12	182	202	FEEKDGIDYAAVTVQLPGGER
							-0.0264	-12	182	202	FEEKDGIDYAAVTVQLPGGER	53	99.985
54	predicted protein	Hordeum vulgare subsp. vulgare	gi|326509981	279	100	7	-0.0531	-53	153	160	FEDERQGK
							-0.09	-83	161	170	VQVVASPLIR
							-0.09	-83	161	170	VQVVASPLIR	77	99.997
							-0.1348	-92	131	143	VANILSGNYCQPK			Carbamidomethyl	(C)[10]
							-0.1348	-92	131	143	VANILSGNYCQPK	82	99.999	Carbamidomethyl	(C)[10]
							-0.1484	-90	87	101	YLPPAPSSPGFVFFK
							-0.1625	-91	144	157	CAEPWVEVKFEDER			Carbamidomethyl	(C)[1]
							-0.1354	-73	171	187	LTNRPNATIEDIGSPEK
							-0.1354	-73	171	187	LTNRPNATIEDIGSPEK	74	99.994
							-0.0305	-11	188	213	LIASLGPFVTGNTLEPEEIIETSVEK
55	predicted protein	Hordeum vulgare subsp. vulgare	gi|326509981	279	100	7	-0.0531	-53	153	160	FEDERQGK
							-0.09	-83	161	170	VQVVASPLIR
							-0.09	-83	161	170	VQVVASPLIR	77	99.997
							-0.1348	-92	131	143	VANILSGNYCQPK			Carbamidomethyl	(C)[10]
							-0.1348	-92	131	143	VANILSGNYCQPK	82	99.999	Carbamidomethyl	(C)[10]
							-0.1484	-90	87	101	YLPPAPSSPGFVFFK
							-0.1625	-91	144	157	CAEPWVEVKFEDER			Carbamidomethyl	(C)[1]
							-0.1354	-73	171	187	LTNRPNATIEDIGSPEK
							-0.1354	-73	171	187	LTNRPNATIEDIGSPEK	74	99.994
							-0.0305	-11	188	213	LIASLGPFVTGNTLEPEEIIETSVEK
56	chlorophyll a-b binding protein 8 [Zea mays]		gi|195613254	218	100	6	0.0088	10	48	54	QLWFASK
							0.0088	10	48	54	QLWFASK	44	81.218
							0.014	14	177	184	QYFLGLEK
							0.014	14	177	184	QYFLGLEK	67	99.921
							0.0242	17	165	176	LQDWYNPGSMGK
							0.0223	16	165	176	LQDWYNPGSMGK			Oxidation (M)[10]
							0.0223	16	165	176	LQDWYNPGSMGK	47	91.649	Oxidation (M)[10]
							0.0768	49	164	176	RLQDWYNPGSMGK
							0.0317	20	164	176	RLQDWYNPGSMGK			Oxidation (M)[11]
							0.0317	20	164	176	RLQDWYNPGSMGK	25	0	Oxidation (M)[11]
							-0.1073	-67	117	130	MGIIPPETALPWFK
							-0.0694	-40	100	116	YAMLGAVGAIAPEIFGK			Oxidation (M)[3]
57	predicted protein	[Hordeum vulgare subsp. vulgare]	gi|326514018	399	100	10	0.0019	2	49	55	QLWFASK
							0.0011	1	178	185	QYFLGLEK
							0.0011	1	178	185	QYFLGLEK	66	99.896
							-0.0324	-32	1	10	MAAQGLLSGR			Oxidation	(M)[1]
							0.0326	25	90	100	WLAYGEIFNGR
							0.0076	5	166	177	LQDWYNPGSMGK
							0.0194	14	166	177	LQDWYNPGSMGK			Oxidation	(M)[10]
							0.0194	14	166	177	LQDWYNPGSMGK	49	95.429	Oxidation	(M)[10]
							0.0448	30	44	55	QNDNRQLWFASK
							0.0542	35	165	177	RLQDWYNPGSMGK
							0.042	27	165	177	RLQDWYNPGSMGK			Oxidation	(M)[11]
							0.042	27	165	177	RLQDWYNPGSMGK	41	72.523	Oxidation	(M)[11]
							0.0273	16	101	117	TAMMGVVGMIAPEALGK			Oxidation	(M)[3,4]
							0.0218	13	101	117	TAMMGVVGMIAPEALGK			Oxidation	(M)[3,4,9]
							0.062	26	186	209	YLGGSGDPAYPGGPIFNPLGFGTK
							0.062	26	186	209	YLGGSGDPAYPGGPIFNPLGFGTK	161	100
							0.3464	97	56	89	QSLTYLDGTLPGDFGFDPLGLSDPEGTGGFIEPR
60	Ribulose-phosphate 3-epimerase,chloroplastic	[Spinacia oleracea]	gi|2833386	237	100	4	-0.0036	-4	266	272	DYAEAIK
							-0.0043	-3	60	75	SDIIVSPSILSANFAK
							-0.0043	-3	60	75	SDIIVSPSILSANFAK	84	100
							-0.0119	-7	247	265	VIEAGANALVAGSAVFGAK
							-0.0119	-7	247	265	VIEAGANALVAGSAVFGAK	133	100
							-0.0083	-4	82	99	AVELAGCDWIHVDVMDGR			Carbamidomethyl (C)[7], Oxidation (M)[15]
64	Oxygen-evolving enhancer protein 2, chloroplastic	Triticum aestivum	gi|131394	986	100	14	-0.0652	-71	107	113	WNPSKER
							-0.0652	-71	107	113	WNPSKER	42	84.294
							-0.0855	-69	112	121	EREFPGQVLR
							-0.0879	-71	198	207	QYYSITVLTR
							-0.0879	-71	198	207	QYYSITVLTR	74	99.99
							-0.0945	-71	246	258	KFVENAAGSFSVA
							-0.1091	-76	88	100	NTDFVAYSGEGFK
							-0.1091	-76	88	100	NTDFVAYSGEGFK	109	100
							-0.1383	-88	87	100	KNTDFVAYSGEGFK
							-0.1383	-88	87	100	KNTDFVAYSGEGFK	111	100
							-0.1279	-61	208	228	TADGDEGGKHQLITATVADGK
							-0.1279	-61	208	228	TADGDEGGKHQLITATVADGK	150	100
							-0.1343	-64	88	106	NTDFVAYSGEGFKLMIPAK			Oxidation
							-0.114	-51	122	141	YEDNFDATSNLSVIINPTTK
							-0.114	-51	122	141	YEDNFDATSNLSVIINPTTK	117	100
							-0.1101	-46	122	142	YEDNFDATSNLSVIINPTTKK
							-0.0429	-16	170	197	TDSEGGFESDAVATANVLESSAPVVDGK
							-0.0429	-16	170	197	TDSEGGFESDAVATANVLESSAPVVDGK	237	100
							0.0015	1	143	169	TITDYGSPEEFLSQVGFLLGQQSYGGK
							0.013	4	114	141	EFPGQVLRYEDNFDATSNLSVIINPTTK
							0.3086	78	170	207	TDSEGGFESDAVATANVLESSAPVVDGKQYYSITVLTR
65	Oxygen-evolving enhancer protein 2, chloroplastic	Triticum aestivum	gi|131394	701	100	12	0.0602	66	107	113	WNPSKER
							0.0602	66	107	113	WNPSKER	42	83.388
							-0.038	-40	114	121	EFPGQVLR
							0.0932	76	112	121	EREFPGQVLR
							0.0944	76	198	207	QYYSITVLTR
							0.0944	76	198	207	QYYSITVLTR	72	99.984
							0.0297	22	246	258	KFVENAAGSFSVA
							0.021	15	88	100	NTDFVAYSGEGFK
							0.0376	24	87	100	KNTDFVAYSGEGFK
							0.1174	56	208	228	DGK
							0.1111	53	88	106	NTDFVAYSGEGFKLMIPAK			Oxidation	(M)[15]
							0.1287	57	122	141	YEDNFDATSNLSVIINPTTK
							0.1287	57	122	141	YEDNFDATSNLSVIINPTT	139	100
							0.1635	69	122	142	YEDNFDATSNLSVIINPTTKK
							0.1635	69	122	142	YEDNFDATSNLSVIINPTTKK	133	100
							0.2644	96	170	197	TDSEGGFESDAVATANVLESSAPVVDGK
							0.2644	96	170	197	TDSEGGFESDAVATANVLESSAPVVDGK	208	100
70	putative rubisco small subunit	[Triticum durum]	gi|62176930	340	100	10	-0.0406	-45	71	77	QVDYLIR
							-0.0483	-53	107	112	YWTMWK
							-0.0262	-28	107	112	YWTMWK			Oxidation	(M)[4]
							-0.0468	-50	142	149	VIGFDNLR
							-0.0468	-50	142	149	VIGFDNLR	52	97.554
							-0.0361	-36	134	141	EYPDAYVR
							-0.0361	-36	134	141	EYPDAYVR	66	99.9
							-0.014	-12	133	141	KEYPDAYVR
							-0.0347	-25	95	106	EHNSSPGYYDGR
							-0.0347	-25	95	106	EHNSSPGYYDGR	91	100
							-0.1331	-65	53	70	KFETLSYLPPLSTEALLK
							-0.0932	-41	113	132	LPMFGCTDATQVLNEVEEVK			Carbamidomethyl	(C)[6],	Oxidation
							-0.0911	-38	150	170	QVQCVSFIAFRPPGCEESGKA			Carbamidomethyl	(C)[4,15]
							-0.0911	-38	150	170	QVQCVSFIAFRPPGCEESGKA	38	45.357	Carbamidomethyl	(C)[4,15]
							-0.096	-40	113	133	LPMFGCTDATQVLNEVEEVKK			Carbamidomethyl	(C)[6]
							-0.1031	-43	113	133	LPMFGCTDATQVLNEVEEVKK			Carbamidomethyl	(C)[6],	Oxidation
83	ribulose-1,5-bisphosphate carboxylase/oxygenase small subunit [Triticum aestivum]	[Triticum aestivum]	gi|11990897	178	100	12	0.0055	6	76	82	QVDYLIR
							0.0285	31	112	117	YWTMWK
							0.0181	19	112	117	YWTMWK			Oxidation (M)[4]
							0.0104	11	147	154	IIGFDNMR
							0.0104	11	147	154	IIGFDNMR	26	0
							0.0103	10	147	154	IIGFDNMR			Oxidation (M)[7]
							0.0103	10	147	154	IIGFDNMR	14	0	Oxidation (M)[7]
							0.0131	13	139	146	EYPDAYVR
							0.0131	13	139	146	EYPDAYVR	35	78.095
							0.0764	61	31	44	SNGASLGSVSNGGR
							0.0486	35	83	93	SKWVPCLEFSK			Carbamidomethyl (C)[6]
							0.1164	57	58	75	KFETLSYLPPLSTEALLK
							0.0725	35	94	111	VGFIFREHNASPGYYDG
											R
							0.1155	51	100	117	EHNASPGYYDGRYWTM
											WK
							0.1636	72	100	117	EHNASPGYYDGRYWTM			Oxidation (M)[16]
											WK
							0.0728	32	118	137	LPMFGCTDATQVINEVEE			Carbamidomethyl (C)[6]
											VK
							0.0838	36	118	137	LPMFGCTDATQVINEVEE			Carbamidomethyl (C)[6], Oxidation (M)[3]
											VK
							0.1648	70	155	175	QVQCVSFIAFKPPGCEES			Carbamidomethyl (C)[4,15]
											GKA
							0.1699	70	118	138	LPMFGCTDATQVINEVEE			Carbamidomethyl (C)[6], Oxidation (M)[3]
											VKK
85	ribulose-1,5-bisphosphate carboxylase/oxygenase small subunit	[Triticum aestivum]	gi|11990897	111	100	6	0.027	30	76	82	QVDYLIR
							0.0156	17	112	117	YWTMWK
							0.0374	39	147	154	IIGFDNMR
							0.0374	39	147	154	IIGFDNMR	25	0
							0.0324	33	147	154	IIGFDNMR			Oxidation (M)[7]
							0.0324	33	147	154	IIGFDNMR	22	0	Oxidation (M)[7]
							0.0321	32	139	146	EYPDAYVR
							0.0321	32	139	146	EYPDAYVR	46	91.96
							0.078	62	31	44	SNGASLGSVSNGGR
86	ribulose-1,5-bisphosphate carboxylase/oxygenase small		gi|11990897	134	100	10	0.0122	13	76	82	QVDYLIR
	subunit [Triticum aestivum]						0.011	12	112	117	YWTMWK			Oxidation (M)[4]
							0.0098	10	147	154	IIGFDNMR
							0.0098	10	147	154	IIGFDNMR	16	0
							0.0092	9	147	154	IIGFDNMR			Oxidation (M)[7]
							0.0092	9	147	154	IIGFDNMR	10	0	Oxidation (M)[7]
							0.0074	7	139	146	EYPDAYVR
							0.0074	7	139	146	EYPDAYVR	30	39.894
							0.0322	26	31	44	SNGASLGSVSNGGR
							-0.0127	-9	100	111	EHNASPGYYDGR
							-0.0208	-10	58	75	KFETLSYLPPLSTEALLK
							-0.0447	-20	155	174	QVQCVSFIAFKPPGCEES			Carbamidomethyl (C)[4,15]
											GK
							-0.0005	0	100	117	EHNASPGYYDGRYWTM			Oxidation (M)[16]
											WK
							-0.0601	-26	155	175	QVQCVSFIAFKPPGCEES			Carbamidomethyl (C)[4,15]
											GKA
87	photosystem I subunit VII [Oryza sativa Japonica		gi|11466848	302	100	9	-0.0283	-27	67	75	VYLGPETTR
	Group]						-0.0283	-27	67	75	VYLGPETTR	12	0
							-0.0112	-10	45	53	TEDCVGCKR			Carbamidomethyl (C)[4,7]
							-0.0207	-13	54	66	CESACPTDFLSVR			Carbamidomethyl (C)[1,5]
							-0.0207	-13	54	66	CESACPTDFLSVR	92	100	Carbamidomethyl (C)[1,5]
							-0.0234	-14	7	19	IYDTCIGCTQCVR			Carbamidomethyl (C)[5,8,11]
							-0.0234	-14	7	19	IYDTCIGCTQCVR	77	100	Carbamidomethyl (C)[5,8,11]
							0.0037	2	38	52	QIASAPRTEDCVGCK			Carbamidomethyl (C)[11,14]
							-0.0219	-13	53	66	RCESACPTDFLSVR			Carbamidomethyl (C)[2,6]
							-0.0219	-13	53	66	RCESACPTDFLSVR	19	0	Carbamidomethyl (C)[2,6]
							-0.0229	-13	67	81	VYLGPETTRSMALSY			Oxidation (M)[11]
							0.0514	27	20	35	ACPTDVLEMIPWDGCK			Carbamidomethyl (C)[2,15]
							0.0664	35	20	35	ACPTDVLEMIPWDGCK			Carbamidomethyl (C)[2,15], Oxidation (M)[9]
							-0.0112	-5	2	19	SHSVKIYDTCIGCTQCVR			Carbamidomethyl (C)[10,13,16]
							-0.0112	-5	2	19	SHSVKIYDTCIGCTQCVR			Carbamidomethyl (C)[10,13,16]
91	putative chloroplast protease	Oryza sativa Japonica Group	gi|52075839	299	100	14	-0.0295	-36	184	190	GRTEILK
							0.0017	2	119	129	GTGIGGGNDER
							-0.0184	-17	439	447	ETLSGDEFR
							-0.0483	-43	174	183	QVSVDVPDVR
							0.0682	57	388	397	MMARNSMSEK			Oxidation (M)[1]
							-0.0021	-2	158	170	ADILDSALLRPGR
							-0.0021	-2	158	170	ADILDSALLRPGR	16	0
							-0.1411	-98	42	56	IPKGVLLVGPPGTGK
							0.0112	7	448	461	AILSEFTEIPVENR
							0.0112	7	448	461	AILSEFTEIPVENR	75	99.998
							0.0299	16	158	173	ADILDSALLRPGRFDR
							0.0299	16	158	173	ADILDSALLRPGRFDR	2	0
							-0.0008	0	301	316	GLTWFIPMDDPTLISR
							0.0384	20	301	316	GLTWFIPMDDPTLISR			Oxidation (M)[8]
							0.0288	15	100	116	ENAPCIVFVDEIDAVGR			Carbamidomethyl (C)[5]
							0.0288	15	100	116	ENAPCIVFVDEIDAVGR	65	99.981	Carbamidomethyl (C)[5]
							0.0245	12	431	447	IVEVLLEKETLSGDEFR
							0.0245	12	431	447	IVEVLLEKETLSGDEFR	24	0
							0.0346	16	98	116	AKENAPCIVFVDEIDAVG			Carbamidomethyl (C)[7]
											R
							0.0346	16	98	116	AKENAPCIVFVDEIDAVG	24	0	Carbamidomethyl (C)[7]
											R
							0.0371	17	211	232	TPGFSGADLANLLNEAAI
93	Phosphoribulokinase, chloroplastic	T. aestivum	gi|125580	536	100	19	-0.0316	-39	124	131	GVTALDPK
							0.0058	7	218	225	GHSLESIK
							0.0042	4	301	309	LTCSYPGIK			Carbamidomethyl (C)[3]
							0.0056	4	385	394	DLYEQIIAER
							0.0042	3	78	90	LTSVFGGAAEPPK
							0.01	7	351	361	FYGEVTQQMLK	61	99.997
							0.01	7	351	361	FYGEVTQQMLK
							0.0107	8	351	361	FYGEVTQQMLK			Oxidation (M)[9]
							0.0076	5	232	243	KPDFDAFIDPQK	80	100
							0.0076	5	232	243	KPDFDAFIDPQK
							0.0051	4	77	90	RLTSVFGGAAEPPK
							0.0084	6	132	143	ANDFDLMYEQVK	62	99.998
							0.0084	6	132	143	ANDFDLMYEQVK
							0.0104	7	132	143	ANDFDLMYEQVK	50	99.969	Oxidation (M)[7]
							0.0104	7	132	143	ANDFDLMYEQVK			Oxidation (M)[7]
							0.0101	7	383	394	IRDLYEQIIAER	71	100
							0.0101	7	383	394	IRDLYEQIIAER
							0.0341	22	26	38	QNQVIFFTTRSSR
							0.0025	1	174	187	IFVIEGLHPMYDER	87	100
							0.0025	1	174	187	IFVIEGLHPMYDER
							0.0081	5	174	187	IFVIEGLHPMYDER	57	99.994	Oxidation (M)[10]
							0.0081	5	174	187	IFVIEGLHPMYDER			Oxidation (M)[10]
							0.0485	27	132	146	ANDFDLMYEQVKAIK
							0.0485	27	132	146	ANDFDLMYEQVKAIK
							-0.0022	-1	190	205	ELLDFSIYLDISNEVK
							-0.0053	-2	188	205	VRELLDFSIYLDISNEVK
							0.0075	3	362	382	HADFPGSNNGTGLFQTIVGLK
							0.0495	20	244	265	QYADAVIEVLPTQLIPDDNEGK
							0.0154	6	150	173	AIEKPIYNHVTGLLDPAELIQPPK
							0	0	91	117	GGNPDSNTLISDTTTVICLDDYHSLDR			Carbamidomethyl (C)[18]
101	putative chloroplast protease [Oryza sativa Japonica		gi|52075839	180	100	13	0.0245	23	439	447	ETLSGDEFR
	Group]						-0.0041	-4	174	183	QVSVDVPDVR
							0.0031	2	158	170	ADILDSALLRPGR
							0.0033	2	448	461	AILSEFTEIPVENR
							0.0033	2	448	461	AILSEFTEIPVENR	28	1.651
							0.0229	14	197	210	KFDTDVSLEVIAMR			Oxidation (M)[13]
							-0.012	-7	158	173	ADILDSALLRPGRFDR
							0.0016	1	301	316	GLTWFIPMDDPTLISR
							0.0016	1	301	316	GLTWFIPMDDPTLISR	20	0
							0.0103	5	301	316	GLTWFIPMDDPTLISR			Oxidation (M)[8]
							0.0046	2	100	116	ENAPCIVFVDEIDAVGR			Carbamidomethyl (C)[5]
							0.0046	2	100	116	ENAPCIVFVDEIDAVGR	18	0	Carbamidomethyl (C)[5]
							-0.0046	-2	431	447	IVEVLLEKETLSGDEFR
							-0.0046	-2	431	447	IVEVLLEKETLSGDEFR
							0.159	79	1	19	MEPNTGVTFDDVAGVDE			Oxidation (M)[1]
											AK
							-0.003	-1	98	116	AKENAPCIVFVDEIDAVG			Carbamidomethyl (C)[7]
											R
							-0.003	-1	98	116	AKENAPCIVFVDEIDAVG	13	0	Carbamidomethyl (C)[7]
											R
							-0.0027	-1	211	232	TPGFSGADLANLLNEAAI
											LAGR
							-0.0027	-1	211	232	TPGFSGADLANLLNEAAI	13	0
											LAGR
							-0.0037	-1	62	90	AIAGEAGVPFFSISGSEF
											VEMFVGVGASR
96	predicted protein [Hordeum vulgare subsp. vulgare]		gi|326496084	190	100	9	0.0611	69	275	281	IWDLESK
							0.0454	51	327	335	IQAGFAGYA
							0.0547	49	143	151	LWNTLGECK			Carbamidomethyl (C)[8]
							0.0693	52	119	130	DVISVAFSVDNR
							0.0057	4	230	243	DGVTLLWDLSEGKR
							0.0225	14	282	295	HVVQDLKPEVQVSK
							0.0225	14	282	295	HVVQDLKPEVQVSK	51	97.149
							0.0972	44	152	172	YTIGGDMGGGEGHTGW			Carbamidomethyl (C)[19], Oxidation (M)[7]
											VSCVR
							0.0577	24	16	39	GHNDVVTAIAAPIDNSPYI
											VSGSR
							0.0577	24	16	39	GHNDVVTAIAAPIDNSPYI	79	99.996
											VSGSR
							0.1289	48	16	41	GHNDVVTAIAAPIDNSPYI
											VSGSRDK
33	dehydroascorbate reductase [Triticum aestivum]		gi|28192421	620	100	15	0.0613	76	114	121	DASDGSEK
							-0.0027	-3	33	39	KVPYQMK
							-0.0016	-2	33	39	KVPYQMK			Oxidation (M)[6]
							-0.0042	-4	25	32	VLLTLEEK
							-0.0002	0	59	68	VPVYNGGDGK
							0.0063	6	200	209	ENLIAGWAPK
							0.0033	3	102	111	IFSTFVTFLK
							0.0033	3	102	111	IFSTFVTFLK	48	99.025
							0.0055	4	197	209	ATKENLIAGWAPK
							0.0006	0	157	168	LYHLQVALEHFK
							0.0006	0	157	168	LYHLQVALEHFK	73	99.997
							0.0101	6	40	52	LIDVSNKPDWFLK
							0.0101	6	40	52	LIDVSNKPDWFLK	40	94.605
							-0.0027	-2	122	135	ALVDELQALEEHLK
							-0.0027	-2	122	135	ALVDELQALEEHLK	38	91.331
							0.0481	28	69	83	WIADSDVITQVIEEK
							0.0131	7	8	24	AAVGHPDTLGDCPFSQR			Carbamidomethyl (C)[12]
							0.0131	7	8	24	AAVGHPDTLGDCPFSQR	147	100	Carbamidomethyl (C)[12]
							0.0272	15	84	101	YPTPSLVTPAEYASVGSK
							0.0059	3	172	189	VPETLTSVHAYTEALFSR
							0.0059	3	172	189	VPETLTSVHAYTEALFSR	57	99.878
							0.0489	23	136	156	AHGPYINGANISAVDLSL
											APK
							0.0489	23	136	156	AHGPYINGANISAVDLSL	61	99.956
											APK
48	polyamine oxidase	Hordeum vulgare subsp. vulgare	gi|14485487	103	100	7	0.0304	38	64	70	VGGRMHK			Oxidation (M)[5]
							0.0001	0	47	53	LWDAGVR
							0.0263	27	316	323	FDMAVYTK
							0.0336	34	316	323	FDMAVYTK			Oxidation (M)[3]
							-0.0048	-4	191	200	YDYEFAEPPR
							-0.0048	-4	191	200	YDYEFAEPPR		25	0
							0.0256	17	123	135	ESGGLYDEEFVQK
							-0.007	-4	123	136	ESGGLYDEEFVQKR
							-0.007	-4	123	136	ESGGLYDEEFVQKR		49	99.024
							-0.0539	-19	201	227	VTSLQGTEPTATFADFGD
											DANFVADQR
49	Fibrillin-like protein	O. sativa Japonica Group	gi|29367475	147	100	4	-0.0097	-7	118	130	AEVVELITQLEAR
							-0.0097	-7	118	130	AEVVELITQLEAR	51	99.445
							-0.0392	-26	299	312	ISRGDGSSIFVLFK
							-0.0612	-30	192	210	FSGPLATTSVSTNAKFEVR
							-0.0612	-30	192	210	FSGPLATTSVSTNAKFEVR
							-0.0171	-8	112	130	ASSETRAEVVELITQLEAR
							-0.0171	-8	112	130	ASSETRAEVVELITQLEAR	78	99.999
50	polyamine oxidase	Hordeum vulgare subsp. vulgare	gi|14485487	103	100	7	0.0304	38	64	70	VGGRMHK			Oxidation (M)[5]
							0.0001	0	47	53	LWDAGVR
							0.0263	27	316	323	FDMAVYTK
							0.0336	34	316	323	FDMAVYTK			Oxidation (M)[3]
							-0.0048	-4	191	200	YDYEFAEPPR
							-0.0048	-4	191	200	YDYEFAEPPR	25	0
							0.0256	17	123	135	ESGGLYDEEFVQK
							-0.007	-4	123	136	ESGGLYDEEFVQKR
							-0.007	-4	123	136	ESGGLYDEEFVQKR	49	99.024
							-0.0539	-19	201	227	VTSLQGTEPTATFADFGD
											DANFVADQR
52	Hypothetical protein SORBIDRAFT_09g001130	S. bicolor	gi|241944418	136	100	5	0.02	20	129	137	MKPGFDPSK
							0.0006	1	129	137	MKPGFDPSK			Oxidation (M)[1]
							0.0073	5	232	243	ELIVGKDDEILK
							0.0091	5	252	268	ADVAEVCIQALLFEEAK	110	100	Carbamidomethyl (C)[7]
							0.0091	5	252	268	ADVAEVCIQALLFEEAK			Carbamidomethyl (C)[7]
							-0.1179	-56	10	29	VASPFTGAPLRHPSHVISAR
							-0.0073	-3	252	270	ADVAEVCIQALLFEEAKFK			Carbamidomethyl (C)[7]
61	dehydroascorbate reductase [Triticum aestivum]		gi|28192421	620	100	15	0.0613	76	114	121	DASDGSEK
							-0.0027	-3	33	39	KVPYQMK
							-0.0016	-2	33	39	KVPYQMK			Oxidation (M)[6]
							-0.0042	-4	25	32	VLLTLEEK
							-0.0002	0	59	68	VPVYNGGDGK
							0.0063	6	200	209	ENLIAGWAPK
							0.0033	3	102	111	IFSTFVTFLK
							0.0033	3	102	111	IFSTFVTFLK	48	99.025
							0.0055	4	197	209	ATKENLIAGWAPK
							0.0006	0	157	168	LYHLQVALEHFK
							0.0006	0	157	168	LYHLQVALEHFK	73	99.997
							0.0101	6	40	52	LIDVSNKPDWFLK
							0.0101	6	40	52	LIDVSNKPDWFLK	40	94.605
							-0.0027	-2	122	135	ALVDELQALEEHLK
							-0.0027	-2	122	135	ALVDELQALEEHLK	38	91.331
							0.0481	28	69	83	WIADSDVITQVIEEK
							0.0131	7	8	24	AAVGHPDTLGDCPFSQR			Carbamidomethyl (C)[12]
							0.0131	7	8	24	AAVGHPDTLGDCPFSQR	147	100	Carbamidomethyl (C)[12]
							0.0272	15	84	101	YPTPSLVTPAEYASVGSK
							0.0059	3	172	189	VPETLTSVHAYTEALFSR
							0.0059	3	172	189	VPETLTSVHAYTEALFSR	57	99.878
							0.0489	23	136	156	AHGPYINGANISAVDLSL
											APK
							0.0489	23	136	156	AHGPYINGANISAVDLSL	61	99.956
											APK
62	ascorbate peroxidase [Hordeum vulgare subsp. vulgare]		gi|3688398	143	100	10	0.0254	28	53	61	TGGPFGTMK			Oxidation (M)[8]
							-0.0024	-2	31	38	NCSPLMLR			Carbamidomethyl (C)[2]
							0.0036	4	31	38	NCSPLMLR			Carbamidomethyl (C)[2], Oxidation (M)[6]
							-0.0014	-1	173	181	SGFEGPWTR
							-0.0014	-1	173	181	SGFEGPWTR	19	0
							0.0233	19	137	147	GSDHLRQVFGK
							-0.0005	0	120	130	EDKPQPPPEGR
							0.0186	12	39	52	LAWHSAGTFDVSSK
							-0.0037	-2	230	241	AFFEDYKEAHLR
							-0.0037	-2	230	241	AFFEDYKEAHLR	7	0
							-0.0072	-4	210	223	TLLTDPVFRPLVEK
							-0.0072	-4	210	223	TLLTDPVFRPLVEK
							0.0002	0	62	79	KPAEQAHAANAGLDIAVR
							0.0002	0	62	79	KPAEQAHAANAGLDIAVR	36	88.218
							-0.0171	-8	148	167	QMGLSDQDIVALSGGHT
											LGR
							-0.0171	-8	148	167	QMGLSDQDIVALSGGHT
											LGR
							0.0459	22	148	167	QMGLSDQDIVALSGGHT			Oxidation (M)[2]
											LGR
66	superoxide dismutase	[Triticum aestivum]	gi|226897529	130	100	2	-0.0042	-4	143	152	VACGIIGLQG			Carbamidomethyl (C)[3]
							0.0297	15	115	134	AVVVHGDADDLGKGGHELSK
							0.0297	15	115	134	AVVVHGDADDLGKGGHELSK	119	100
71	putative vacuolar defense protein	[Triticum aestivum]	gi|78096543	380	100	5	-0.0019	-2	121	130	IDTDGMGYQR
							-0.0019	-2	121	130	IDTDGMGYQR	78	99.995
							-0.0122	-10	121	130	IDTDGMGYQR			Oxidation (M)[6]
							-0.0122	-10	121	130	IDTDGMGYQR	59	99.531	Oxidation (M)[6]
							0.0237	18	88	100	VTNTGTGAQITAR
							0.0237	18	88	100	VTNTGTGAQITAR	105	100
							0.0378	26	65	77	YGWTAFCGPAGPR			Carbamidomethyl (C)[7]
							0.0378	26	65	77	YGWTAFCGPAGPR	94	100	Carbamidomethyl (C)[7]
							0.1025	62	63	77	SKYGWTAFCGPAGPR			Carbamidomethyl (C)[9]
							0.1025	62	63	77	SKYGWTAFCGPAGPR	66	99.916	Carbamidomethyl (C)[9]
							0.168	74	101	120	IVDQCANGGLDLDWDTV			Carbamidomethyl (C)[5]
73	Cu/Zn superoxide dismutase	Triticum aestivum	gi|1568639	584	100	5	-0.0234	-21	191	201	LACGVVGLTPL
							0.0384	27	176	190	GGHELSLSTGNAGGR
							0.0384	27	176	190	GGHELSLSTGNAGGR	110	100
							0.001	1	163	175	AFVVHELEDDLGK
							0.001	1	163	175	AFVVHELEDDLGK	103	100
							0.0708	28	58	81	GTSQVEGVVTLTQEDDG
											PTTVNVR
							0.0708	28	58	81	GTSQVEGVVTLTQEDDG	151	100
											PTTVNVR
							0.1404	49	163	190	AFVVHELEDDLGKGGHE
											LSLSTGNAGGR
							0.1404	49	163	190	AFVVHELEDDLGKGGHE	184	100
											LSLSTGNAGGR
74	thioredoxin-dependent peroxidase	Leymus chinensis	gi|256708473	455	100	6	-0.0182	-18	130	138	FALLADDLK
							-0.0182	-18	130	138	FALLADDLK	47	94.021
							0.0058	5	100	110	FLADGAAAYTK
							0.0058	5	100	110	FLADGAAAYTK	88	100
							0.019	16	129	138	RFALLADDLK
							0.019	16	129	138	RFALLADDLK	69	99.959
							0.0121	10	111	121	ALGLELDLTEK
							0.0121	10	111	121	ALGLELDLTEK	101	100
							-0.0033	-2	70	86	GVDEILLVSVNDPFVMK
							0.0046	2	70	86	GVDEILLVSVNDPFVMK			Oxidation	(M)[16]
							0.0046	2	70	86	GVDEILLVSVNDPFVMK	101	100	Oxidation	(M)[16]
							0.2883	88	38	67	VILFGVPGAFTPTCSNQHVPGFITQAEELK			Carbamidomethyl	(C)[14]
76	2-Cys peroxiredoxin BAS1,chloroplastic	T. aestivum	gi|2829687	651	100	14	0.0056	7	195	201	SMKPDPK
							-0.008	-10	141	147	GLFIIDK
							0.0129	16	75	80	HEEFEK
							-0.0066	-8	164	170	SVDETLR	23	89.882
							-0.0066	-8	164	170	SVDETLR
							-0.006	-6	42	49	LSDYIGKK
							-0.0097	-9	114	122	YPLVSDVTK
							-0.014	-10	11	23	AAAEYDLPLVGNK	90	100
							-0.014	-10	11	23	AAAEYDLPLVGNK
							-0.0268	-18	127	140	SFGVLIPDQGIALR	108	100
							-0.0268	-18	127	140	SFGVLIPDQGIALR
							-0.0354	-21	148	163	EGVIQHSTINNLGIGR
							-0.0313	-18	106	122	SGGLGDLKYPLVSDVTK	107	100
							-0.0313	-18	106	122	SGGLGDLKYPLVSDVTK
							-0.0916	-48	123	140	SISKSFGVLIPDQGIALR
							-0.0363	-18	24	41	APDFAAEAVFDQEFINVK	182	100
							-0.0363	-18	24	41	APDFAAEAVFDQEFINVK
							-0.0901	-36	141	163	GLFIIDKEGVIQHSTINNLGIGR
							-0.0962	-36	81	104	INTEILGVSVDSVFSHLAWVQTER
79	translationally-controlled tumor protein	Triticum aestivum	gi|146285306	470	100	9	-0.0167	-19	1	7	MLVYQDK
							-0.0083	-9	1	7	MLVYQDK			Oxidation	(M)[1]
							-0.0083	-9	1	7	MLVYQDK	37	28.337	Oxidation	(M)[1]
							0.0234	22	86	93	QFISHMKR			Oxidation	(M)[6]
							0.0169	16	67	75	VVDIVDTFR
							0.0169	16	67	75	VVDIVDTFR	81	99.997
							0.0765	71	76	84	LQEQPAFDK
							0.0158	13	76	85	LQEQPAFDKK
							0.0158	13	76	85	LQEQPAFDKK	59	99.546
							0.0053	4	102	112	LEGDDLDAFKK
							0.0294	18	8	21	LSGDELLSDSFPYR
							0.0294	18	8	21	LSGDELLSDSFPYR	123	100
							-0.0235	-14	149	164	EGAADPTFLYFAHGLK
							-0.0235	-14	149	164	EGAADPTFLYFAHGLK	84	99.998
							0.0222	11	149	167	EGAADPTFLYFAHGLKEVK
82	PREDICTED: peroxiredoxin-2E-2, chloroplastic-like	[Brachypodium distachyon]	gi|357139104	423	100	5	0.0091	8	196	206	YALLADDGVVK
							0.0091	8	196	206	YALLADDGVVK	76	99.993
							0.0347	26	195	206	RYALLADDGVVK
							0.0347	26	195	206	RYALLADDGVVK	84	99.999
							-0.0529	-29	132	148	GVDTVACVSVNDAFVMK			Carbamidomethyl (C)[7], Oxidation (M)[16]
							0.0931	49	175	192	ALGVEMDLSDKPMGLGV
											R
							0.0931	49	175	192	ALGVEMDLSDKPMGLGV	73	99.985
											R
							0.082	43	175	192	ALGVEMDLSDKPMGLGV			Oxidation (M)[6]
											R
							0.082	43	175	192	ALGVEMDLSDKPMGLGV	52	97.946	Oxidation (M)[6]
											R
							0.0639	33	175	192	ALGVEMDLSDKPMGLGV			Oxidation (M)[6,13]
											R
							0.0639	33	175	192	ALGVEMDLSDKPMGLGV	15	0	Oxidation (M)[6,13]
											R
							0.1026	48	207	226	VLNLEEGGAFTTSSAEE
											MLK
							0.1026	48	207	226	VLNLEEGGAFTTSSAEE	156	100
											MLK
							0.0708	33	207	226	VLNLEEGGAFTTSSAEE			Oxidation (M)[18]
											MLK
							0.0708	33	207	226	VLNLEEGGAFTTSSAEE	91	100	Oxidation (M)[18]
											MLK
92	hypothetical protein SORBIDRAFT_02g032250		gi|242045532	949	100	16	0.0285	34	339	346	AIGINVPR
	[Sorghum bicolor]						0.0138	15	395	402	KVANFLAR
							0.0552	57	34	42	SGFLSLVSR
							0.0294	28	250	259	GGTLISYEGR
							0.0294	28	250	259	GGTLISYEGR	73	99.984
							0.0149	11	322	334	VLQLETAAGAAIR
							0.0149	11	322	334	VLQLETAAGAAIR	119	100
							0.0155	11	175	186	IVTEDFLPLPSK
							0.0155	11	175	186	IVTEDFLPLPSK	43	83.675
							0.0813	53	2	17	AAAAAAAVSVDEKLDK
							0.0248	16	43	55	YLSGEAEQIEWSK
							0.0248	16	43	55	YLSGEAEQIEWSK	90	100
							0.0127	8	244	259	TLADVKGGTLISYEGR
							-0.0257	-13	316	334	EVDGVKVLQLETAAGAAI
											R
							-0.0374	-18	260	277	VQLLEIAQVPDEHVNEFK
							-0.0374	-18	260	277	VQLLEIAQVPDEHVNEFK	133	100
							-0.0242	-11	192	211	DGWYPPGHGDVFPSLN
											NSGK
							-0.0242	-11	192	211	DGWYPPGHGDVFPSLN	135	100
											NSGK
							0.003	1	157	174	YSNSNIEIHTFNQSQYPR
							0.003	1	157	174	YSNSNIEIHTFNQSQYPR	125	100
							-0.0156	-6	132	152	YGCSVPLLLMNSFNTHD			Carbamidomethyl (C)[3]
											DTQK
							-0.0156	-6	132	152	YGCSVPLLLMNSFNTHD	106	100	Carbamidomethyl (C)[3]
											DTQK
							-0.0244	-10	132	152	YGCSVPLLLMNSFNTHD			Carbamidomethyl (C)[3], Oxidation (M)[10]
											DTQK
							0.0249	9	153	174	IVEKYSNSNIEIHTFNQSQ
											YPR
							-0.1194	-42	354	379	ATSDLLLVQSDLYTLVDG
											FVIRNPAR
94	Putative 29 kDa ribonucleoprotein A, chloroplast	Oryza sativa Japonica Group	gi|115473531	70	98.069	3	0.001	1	153	161	VNSGPPPPR
							0.001	1	153	161	VNSGPPPPR	24	0
							0.0005	1	253	261	VTVAESKPR
							0.0005	1	253	261	VTVAESKPR	34	72.686
							-0.0018	-1	168	181	SPRGGGSNFDSSNK
95	Fibrillin-like protein	O. sativa Japonica Group	gi|29367475	147	100	4	-0.0097	-7	118	130	AEVVELITQLEAR
							-0.0097	-7	118	130	AEVVELITQLEAR	51	99.445
							-0.0392	-26	299	312	ISRGDGSSIFVLFK
							-0.0612	-30	192	210	FSGPLATTSVSTNAKFEVR
							-0.0612	-30	192	210	FSGPLATTSVSTNAKFEVR
							-0.0171	-8	112	130	ASSETRAEVVELITQLEAR
							-0.0171	-8	112	130	ASSETRAEVVELITQLEAR	78	99.999
63	predicted protein	Hordeum vulgare subsp. vulgare	gi|326490946	440	100	15	0.0372	46	251	257	KVEAIQK
							-0.0521	-63	260	266	EQELSKV
							-0.0521	-63	260	266	EQELSKV
							0.0298	34	219	225	AYDKLEK
							-0.0661	-74	236	243	DLSADLQK
							0.0478	53	244	250	ITDEYMK
							-0.0051	-6	113	120	ANPSMLDR
							0.0618	68	193	200	EMTKTVAK
							0.0081	9	244	250	ITDEYMK			Oxidation	(M)[6]
							0.0577	63	113	120	ANPSMLDR			Oxidation	(M)[5]
							0.0495	46	181	190	VTVPPLTSDR
							0.0495	46	181	190	VTVPPLTSDR	46	92.85
							0.0679	62	201	210	LSEEGKVAIR
							0.0397	32	181	191	VTVPPLTSDRR
							0.0818	55	97	109	AIETVQSNFNTVR
							0.0818	55	97	109	AIETVQSNFNTVR	99	100
							0.0309	20	121	133	IEVEYYGTPVNLK
							0.0651	39	229	243	LSEDNVKDLSADLQK
							0.1041	55	162	180	AIVAANIGVTPSNDGEVIR
							0.1041	55	162	180	AIVAANIGVTPSNDGEVIR	144	100
							0.2029	84	113	133	ANPSMLDRIEVEYYGTPVNLK
							0.2029	84	113	133	ANPSMLDRIEVEYYGTPVNLK	0	0
							0.2195	91	113	133	ANPSMLDRIEVEYYGTPVNLK			Oxidation	(M)[5]
							0.2195	91	113	133	ANPSMLDRIEVEYYGTPVNLK	42	79.284	Oxidation	(M)[5]
69	50S ribosomal protein L1	Z. mays	gi|195638036	319	100	9	0.0283	30	213	220	GGFMEFDK
							0.0264	28	161	167	YNDQQLR	41	56.487
							0.0264	28	161	167	YNDQQLR
							0.026	27	182	190	IAVLTQGEK
							0.0286	24	87	97	GPAFTAPTRPR	36	0
							0.0286	24	87	97	GPAFTAPTRPR
							0.0379	32	145	154	FVESAEAHFR	76	99.987
							0.0379	32	145	154	FVESAEAHFR
							0.0315	20	182	195	IAVLTQGEKIDEAR	118	100
							0.0315	20	182	195	IAVLTQGEKIDEAR
							0.038	23	155	167	MNLDPKYNDQQLR
							0.0983	53	139	154	QMSSAKFVESAEAHFR			Oxidation (M)[2]
							0.031	15	213	230	GGFMEFDKLIASPDMMPK			Oxidation (M)[4,15]
80	cp31BHv	T. aestivum	gi|226533870	396	100	10	0.0152	18	92	98	QFASSFR
							0.015	18	60	66	AIETFNR
							0.0343	22	60	72	AIETFNRYDISGR
							0.0208	13	99	112	AYVGNLPWQAEDSR	111	100
							0.0208	13	99	112	AYVGNLPWQAEDSR
							0.0134	8	45	59	GFGFVTMSTIEEADK			Oxidation (M)[7]
							-0.0092	-4	19	38	LAQLFDQAGVVEVAEVIYNR	186	100
							-0.0092	-4	19	38	LAQLFDQAGVVEVAEVIYNR
							-0.0166	-7	113	132	LVQLFSEHGEVVNATVVYDR
							0.0188	8	149	169	EDLDSAISALDGQEMDGRPLR			Oxidation (M)[15]
							-0.0188	-8	45	66	GFGFVTMSTIEEADKAIETFNR
							-0.0027	-1	45	66	GFGFVTMSTIEEADKAIETFNR			Oxidation (M)[7]
							-0.008	-3	113	136	LVQLFSEHGEVVNATVVYDRETGR
81	cp31BHv	T. aestivum	gi|226533870	396	100	10	0.0152	18	92	98	QFASSFR
							0.015	18	60	66	AIETFNR
							0.0343	22	60	72	AIETFNRYDISGR
							0.0208	13	99	112	AYVGNLPWQAEDSR	111	100
							0.0208	13	99	112	AYVGNLPWQAEDSR
							0.0134	8	45	59	GFGFVTMSTIEEADK			Oxidation (M)[7]
							-0.0092	-4	19	38	LAQLFDQAGVVEVAEVIYNR	186	100
							-0.0092	-4	19	38	LAQLFDQAGVVEVAEVIYNR
							-0.0166	-7	113	132	LVQLFSEHGEVVNATVVYDR
							0.0188	8	149	169	EDLDSAISALDGQEMDGRPLR			Oxidation (M)[15]
							-0.0188	-8	45	66	GFGFVTMSTIEEADKAIETFNR
							-0.0027	-1	45	66	GFGFVTMSTIEEADKAIETFNR			Oxidation (M)[7]
							-0.008	-3	113	136	LVQLFSEHGEVVNATVVYDRETGR
98	predicted protein [Hordeum vulgare subsp. vulgare]		gi|326495080	662	100	8	-0.0394	-49	165	172	QLEGVGAK
							0.0577	65	141	148	DLIEGLPK
							0.0007	1	122	129	IATIKVVR
							0.0015	1	69	77	NLVDHLQER
							0.0015	1	69	77	NLVDHLQER	73	99.986
							-0.0056	-3	107	121	TEFDVVIEEVPSSAR
							-0.0056	-3	107	121	TEFDVVIEEVPSSAR	119	100
							-0.0147	-8	52	68	VLELGDAIAGLTLEEAR
							-0.0147	-8	52	68	VLELGDAIAGLTLEEAR	183	100
							0.0835	32	78	106	LGVSAASFAPAAAVAAPA
											AAAAEEAPVEK
							0.0835	32	78	106	LGVSAASFAPAAAVAAPA	179	100
											AAAAEEAPVEK
							0.2217	77	52	77	VLELGDAIAGLTLEEARN
											LVDHLQER
							0.2217	77	52	77	VLELGDAIAGLTLEEARN	37	46.608
											LVDHLQER
3	70 kDa heat shock protein	T. aestivum	gi|254211611	522	100	19	-0.0519	-63	202	209	TATKDAGR
							0.0112	13	560	566	MVEEADK			Oxidation (M)[1]
							-0.0036	-4	491	497	EFVRDNK
							-0.0246	-27	340	347	HIEATLSR
							-0.0094	-10	136	143	QVSYNVVR
							-0.0005	0	391	399	IPAVQETVR
							-0.0005	0	391	399	IPAVQETVR
							-0.0027	-2	391	400	IPAVQETVRK
							0.0045	3	159	171	QFAAEEISAQVLR	46	87.162
							0.0045	3	159	171	QFAAEEISAQVLR
							0.0065	4	188	201	AVVTVPAYFNDSQR	43	73.606
							0.0065	4	188	201	AVVTVPAYFNDSQR
							0.0072	5	107	120	QAVVNPENTFFSVK
							0.0027	2	159	172	QFAAEEISAQVLRK
							0.0076	5	348	360	AKFEELCSDLIDR	59	99.354	Carbamidomethyl (C)[7]
							0.0076	5	348	360	AKFEELCSDLIDR			Carbamidomethyl (C)[7]
							0.0093	5	136	150	QVSYNVVRDENGNVK
							0.0006	0	218	233	IINEPTAASLAYGFEK
							0.0029	2	107	121	QAVVNPENTFFSVKR
							0.0036	2	374	390	LSVSNLDEVILVGGSTR	116	100
							0.0036	2	374	390	LSVSNLDEVILVGGSTR
							0.0072	4	127	143	MAEVDDEAKQVSYNVVR
							0.0072	4	127	143	MAEVDDEAKQVSYNVVR
							0.0187	9	127	143	MAEVDDEAKQVSYNVVR			Oxidation (M)[1]
							0.0078	4	542	559	QDITITGASTLPKDEVER
							0.0027	1	468	490	SEVFSTAADGQTSVEINVLQGER	138	100
							0.0027	1	468	490	SEVFSTAADGQTSVEINVLQGER
10	RuBisCO large subunit-binding protein subunit alpha, chloroplastic	T. aestivum	gi|134102	765	100	20	-0.0105	-12	6	12	EIAFDQK
							-0.0099	-9	49	58	VVNDGVTIAR
							-0.0076	-7	211	219	SIVEFENAR	58	98.956
							-0.0076	-7	211	219	SIVEFENAR
							0.0006	1	431	439	ETIEDHDER
							-0.0098	-8	38	48	NVVLDEYGNPK	79	99.991
							-0.0098	-8	38	48	NVVLDEYGNPK
							-0.0076	-6	123	133	TVQGLIEELER	29	0
							-0.0076	-6	123	133	TVQGLIEELER
							-0.0073	-6	381	392	VGATTETELEDR
							-0.0075	-5	123	134	TVQGLIEELERK
							-0.0091	-6	36	48	GRNVVLDEYGNPK
							-0.01	-7	198	210	GYISPQFVTNLEK
							-0.0034	-2	352	364	ELSETDSIYDSEK
							-0.0113	-7	232	244	EIIPLLEQTTQLR	50	93.084
							-0.0113	-7	232	244	EIIPLLEQTTQLR
							-0.013	-8	119	133	GIDKTVQGLIEELER	69	99.915
							-0.013	-8	119	133	GIDKTVQGLIEELER
							0.0538	31	81	97	TNDSAGDGTTTACVLAR			Carbamidomethyl (C)[13]
							-0.0111	-6	59	75	AIELANPMENAGAALIR	55	98.064	Oxidation (M)[8]
							-0.0111	-6	59	75	AIELANPMENAGAALIR			Oxidation (M)[8]
							-0.0154	-8	304	321	DLGLLVENATVDQLGTAR	162	100
							-0.0154	-8	304	321	DLGLLVENATVDQLGTAR
							-0.0148	-7	431	447	ETIEDHDERLGADIIQK
							-0.0124	-6	352	368	ELSETDSIYDSEKLAER	105	100
							-0.0124	-6	352	368	ELSETDSIYDSEKLAER
							-0.0237	-11	227	244	ITSIKEIIPLLEQTTQLR
							-0.0087	-4	448	470	ALQAPASLIANNAGVEGEVVIEK
11	RuBisCO large subunit- binding protein subunit beta,	Secale cereale	gi|2493650	1090	100	23	-0.0173	-20	401	407	ALCYPLK			Carbamidomethyl	(C)[3]
							-0.0296	-33	393	400	VGAEIVRR
							-0.0201	-22	80	87	ALVLELKK
							-0.0108	-11	126	134	GVVTLEEGR
							-0.0048	-5	400	407	RALCYPLK			Carbamidomethyl	(C)[4]
							-0.01	-9	125	134	KGVVTLEEGR
							0.0594	51	164	172	MTTEYENCK			Carbamidomethyl	(C)[8]
							-0.088	-74	164	172	MTTEYENCK			Carbamidomethyl	(C)[8],	Oxidation
							-0.0212	-17	185	195	DLINVLEEAIR
							-0.0212	-17	185	195	DLINVLEEAIR	106	100
							-0.1061	-82	401	411	ALCYPLKLIAK			Carbamidomethyl	(C)[3]
							-0.0314	-24	60	72	VIAAGANPVQITR
							-0.0314	-24	60	72	VIAAGANPVQITR	97	100
							-0.0726	-48	151	163	GYISPYFVTDSEK
							-0.0726	-48	151	163	GYISPYFVTDSEK	87	100
							-0.0583	-38	13	26	EVELEDPVENIGAK
							-0.0469	-28	304	317	NLIEAAEQDYEKEK
							-0.0469	-28	304	317	NLIEAAEQDYEKEK	106	100
							-0.0514	-30	358	374	AAVEEGIVVGGGCTLLR			Carbamidomethyl	(C)[13]
							-0.0514	-30	358	374	AAVEEGIVVGGGCTLLR	165	100	Carbamidomethyl	(C)[13]
							-0.0984	-52	325	343	LAGGVAVIQVGAQTETELK
							-0.0441	-23	135	150	SSENNLYVVEGMQFER
							-0.0441	-23	135	150	SSENNLYVVEGMQFER	109	100
							-0.0687	-36	135	150	SSENNLYVVEGMQFER			Oxidation	(M)[12]
							-0.0687	-36	135	150	SSENNLYVVEGMQFER	72	99.978	Oxidation	(M)[12]
							-0.0848	-44	281	298	ESTTIVGDGSTQEEVTKR
							-0.0848	-44	281	298	ESTTIVGDGSTQEEVTKR	53	98.219
							-0.0713	-33	325	345	LAGGVAVIQVGAQTETELKEK
							-0.0334	-14	35	59	TNDLAGDGTTTSVVLAQGLIAEGVK
							-0.0334	-14	35	59	TNDLAGDGTTTSVVLAQGLIAEGVK	151	100
							-0.0229	-9	432	454	FGYNAATGQYEDLMAAGIIDPTK
							0.0027	1	432	454	FGYNAATGQYEDLMAAGIIDPTK			Oxidation	(M)[14]
							0.0268	10	239	264	TQYLDDIAILTGGTVIRDEVGLTLDK
							0.2307	71	91	121	EVEDSELADVAAVSAGNNYEIGNMIAEAMSK			Oxidation	(M)[24,29]
							0.1826	55	469	499	TFLTSDVVVVEIKEPEAAPLANPMDNSGFGY			Oxidation	(M)[24]
75	Peptidyl-prolyl cis-trans isomerase	Oryza sativa Japonica Group	gi|115477583	77	99.606	4	0.0132	15	188	194	GQPYIFR
							0.0132	15	188	194	GQPYIFR	36	83.883
							0.0073	7	230	239	GLTSAPGRPR
							0.0073	7	230	239	GLTSAPGRPR	22	0
							0.0087	8	203	212	GLDEGILSMK			Oxidation (M)[9]
							0.0605	39	203	217	GLDEGILSMKVGGLR			Oxidation (M)[9]
31	predicted protein [Hordeum vulgare subsp. vulgare]		gi|326494300	690	100	20	0.0183	20	342	348	VYDDEVR
							0.0031	3	293	299	FYWAPTR
							0.0031	3	293	299	FYWAPTR	46	92.917
							0.0026	3	342	349	VYDDEVRK
							-0.0195	-18	200	208	YREAADMIK
							0.0026	2	368	377	DGPVTFEQPK
							0.0047	4	147	157	IPLILGIWGGK
							-0.0086	-7	162	171	SFQCELVFAK			Carbamidomethyl (C)[4]
							-0.0116	-9	293	302	FYWAPTRDDR
							-0.0116	-9	293	302	FYWAPTRDDR	39	66.177
							-0.0083	-5	308	322	GIFQTDNVSDESVVK
							-0.0196	-11	212	226	MCCLFINDLDAGAGR			Carbamidomethyl (C)[2,3]
							-0.0196	-11	212	226	MCCLFINDLDAGAGR	141	100	Carbamidomethyl (C)[2,3]
							-0.0399	-23	212	226	MCCLFINDLDAGAGR			Carbamidomethyl (C)[2,3], Oxidation (M)[1]
							-0.0399	-23	212	226	MCCLFINDLDAGAGR	93	100	Carbamidomethyl (C)[2,3], Oxidation (M)[1]
							-0.0131	-7	323	339	IVDTFPGQSIDFFGALR
							-0.0131	-7	323	339	IVDTFPGQSIDFFGALR	144	100
							-0.0081	-4	383	398	LLEYGHMLVQEQDNVK
							-0.001	0	383	399	LLEYGHMLVQEQDNVKR
							-0.0218	-11	268	286	VPIVVTGNDFSTLYAPLIR
							-0.0218	-11	268	286	VPIVVTGNDFSTLYAPLIR	63	99.861
							-0.0503	-24	383	399	LLEYGHMLVQEQDNVKR			Oxidation (M)[7]
							-0.0503	-24	383	399	LLEYGHMLVQEQDNVKR	36	27.354	Oxidation (M)[7]
							0.0095	4	172	194	MGINPIMMSAGELESGN
											AGEPAK
							-0.0925	-40	111	130	KYDFDNTMGGFYIAPAF
											MDK
							-0.083	-35	400	421	VQLADTYMSQAALGDAN
											QDAMK
							-0.0061	-3	111	130	KYDFDNTMGGFYIAPAF			Oxidation (M)[8]
											MDK
							-0.029	-12	399	421	RVQLADTYMSQAALGDA
											NQDAMK
							-0.061	-24	378	398	MTVEKLLEYGHMLVQEQ			Oxidation (M)[1]
											DNVK
							0.032	12	263	286	EENPRVPIVVTGNDFSTL
											YAPLIR
							0.032	12	263	286	EENPRVPIVVTGNDFSTL	62	99.83
											YAPLIR
37	Putative enoyl-ACP reductase	O. sativa Japonica Group	gi|38637362	149	100	8	-0.0052	-6	132	138	GKFDESR	30	0
							-0.0052	-6	132	138	GKFDESR
							-0.0107	-12	281	288	VLAFEAGR	14	0
							-0.0107	-12	281	288	VLAFEAGR
							-0.0068	-7	281	289	VLAFEAGRK
							-0.007	-6	294	305	VNTISAGPLGSR
							0.0001	0	316	328	MIEYSYVNAPLQK	60	99.367
							0.0001	0	316	328	MIEYSYVNAPLQK
							0.0039	2	316	328	MIEYSYVNAPLQK	47	88.108	Oxidation (M)[1]
							0.0039	2	316	328	MIEYSYVNAPLQK			Oxidation (M)[1]
							0.017	10	68	83	AMSSESGPQGLPIDLR			Oxidation (M)[2]
							0.017	10	68	83	AMSSESGPQGLPIDLR			Oxidation (M)[2]
							0.0049	3	87	104	AFIAGVADDNGYGWAIAK
							0.0337	16	151	169	VYPLDAVYDSPEDVPEDVK
46	CJ900113 Y. Ogihara unpublished cDNA library, whthkles Triticum aestivum cDNA clone whthkles21c19 5', mRNA sequence		gi|143616395	148	100	6	0.0072	7	99	107	FVVVVDETK
							0.0072	7	99	107	FVVVVDETK
							0.0198	16	30	41	LSGIVGVPTSKR
							0.0174	12	135	147	LQGLFNEEGCEAK			Carbamidomethyl (C)[10]
							0.0174	12	135	147	LQGLFNEEGCEAK	58	98.676	Carbamidomethyl (C)[10]
							0.0007	0	135	149	LQGLFNEEGCEAKLR			Carbamidomethyl (C)[10]
							0.0007	0	135	149	LQGLFNEEGCEAKLR	47	82.224	Carbamidomethyl (C)[10]
							-0.0261	-10	150	171	LNEDGKPYVTDNSNYIVD
											LYFK
							-0.0261	-10	150	171	LNEDGKPYVTDNSNYIVD	1	0
											LYFK
							0.156	60	150	171	LNEDGKPYVTDNSNYIVD
											LYFK
							0.0254	9	148	171	LRLNEDGKPYVTDNSNYI
											VDLYFK
							0.0254	9	148	171	LRLNEDGKPYVTDNSNYI
											VDLYFK
47	CJ900113 Y. Ogihara unpublished cDNA library, whthkles Triticum aestivum cDNA clone whthkles21c19 5', mRNA sequence	[Triticum aestivum]	gi|143616395	148	100	6	0.0072	7	99	107	FVVVVDETK
							0.0072	7	99	107	FVVVVDETK
							0.0198	16	30	41	LSGIVGVPTSKR
							0.0174	12	135	147	LQGLFNEEGCEAK			Carbamidomethyl (C)[10]
							0.0174	12	135	147	LQGLFNEEGCEAK	58	98.676	Carbamidomethyl (C)[10]
							0.0007	0	135	149	LQGLFNEEGCEAKLR			Carbamidomethyl (C)[10]
							0.0007	0	135	149	LQGLFNEEGCEAKLR	47	82.224	Carbamidomethyl (C)[10]
							-0.0261	-10	150	171	LNEDGKPYVTDNSNYIVDLYFK
							-0.0261	-10	150	171	LNEDGKPYVTDNSNYIVDLYFK	1	0
							0.156	60	150	171	LNEDGKPYVTDNSNYIVDLYFK
							0.0254	9	148	171	LRLNEDGKPYVTDNSNYIVDLYFK
							0.0254	9	148	171	LRLNEDGKPYVTDNSNYIVDLYFK
53	conserved hypothetical protein	R. communis	gi|223547769	115	100	5	0.0015	1	198	208	HPGATVGAVEK
							0.0178	14	262	271	NGWFYSLSEK
							0.0053	4	198	211	HPGATVGAVEKEYR	88	100
							0.0053	4	198	211	HPGATVGAVEKEYR
							0.0075	4	115	130	GLEDADQVLAYFAVAK
							-0.2624	-85	27	57	IITKPQKISILAMATTPAAT			Oxidation (M)[13]
59	predicted protein	Hordeum vulgare subsp. vulgare	gi|326497007	148	100	5	0.0186	19	190	198	LHNGGLTCK			Carbamidomethyl (C)[8]
							0.022	18	290	299	NGWFYSLTEK
							-0.0126	-8	143	158	GLAGANQVLAYFAVSK
							0.0148	8	240	257	SEVSSLIAELASAAAAER
							0.0148	8	240	257	SEVSSLIAELASAAAAER	123	100
							-0.0393	-21	51	70	ISAAVMATAVQPAVVVGGGR
72	plastid-specific ribosomal protein 2 precursor	D. antarctica	gi|20159727	159	100	3	-0.0037	-4	40	47	VYVGNLAK
							-0.0042	-4	62	71	GEVLSATVSR
							-0.0236	-13	56	71	NFFSEKGEVLSATVSR
							-0.0236	-13	56	71	NFFSEKGEVLSATVSR	138	100
88	CJ843972 Y. Ogihara unpublished cDNA library, whatla lTriticum aestivum cDNA clone whatlal33l06 3', mRNA sequence	T. aestivum	gi|143441127	208	100	10	-0.018	-18	25	32	TLPENDCR			Carbamidomethyl (C)[7]
							-0.018	-18	25	32	TLPENDCR	19	0	Carbamidomethyl (C)[7]
							-0.0074	-7	16	24	EATYEDFTK
							-0.0173	-15	6	15	EVIVDQTGER
							-0.0173	-15	6	15	EVIVDQTGER	20	0
							-0.0195	-13	51	62	IFYIFWSPDTAK
							-0.0195	-13	51	62	IFYIFWSPDTAK
							-0.0153	-9	49	62	SRIFYIFWSPDTAK
							-0.0197	-11	1	15	LENQKEVIVDQTGER
							-0.0197	-11	1	15	LENQKEVIVDQTGER	34	0
							0.0135	7	33	48	FAVFDFDFTTPEDVPK
							0.0135	7	33	48	FAVFDFDFTTPEDVPK	24	0
							-0.0407	-19	33	50	FAVFDFDFTTPEDVPKSR
							0.0489	22	6	24	EVIVDQTGEREATYEDFT
											K
							-0.0298	-11	79	103	TLDGIQIEMQATDPSEISL
											DVIKER
